# Supplementary material for: Dataset on mechanical properties of damaged fibre composite laminates with drilled vent-holes for resin-injection repair procedure
Source: Data Brief. 2019 Apr 11;24:103912. doi: 10.1016/j.dib.2019.103912 (PMC6488824; doi:10.1016/j.dib.2019.103912)
Supplement: Supplementary file 2 [file mmc2.xlsx]

## Sheet: C-scan (Pristine with Holes)
24ply Pristine CFRP with 4 Vent Holes
24ply Pristine CFRP with 5 Vent Holes
24ply Pristine CFRP with 6 Vent Holes
*Due to the limitation of the ultrasound C-scan imaging system, the equipment could not detect the holes and its damage.

## Sheet: C-scan (BVID with Holes)
24ply BVID CFRP with 4 Vent Holes
24ply BVID CFRP with 5 Vent Holes
24ply BVID CFRP with 6 Vent Holes

## Sheet: Thermograph
24ply BVID CFRP
24ply Pristine CFRP with 4 Vent Holes
24ply Pristine CFRP with 5 Vent Holes
24ply Pristine CFRP with 6 Vent Holes
24ply BVID CFRP with 4 Vent Holes
*Due to the limitation of the infrared thermography system, the images portraying both the holes and the BVID could not be generate at the same time.
