# Supplementary material for: Dataset on mechanical properties of damaged fibre composite laminates with drilled vent-holes for resin-injection repair procedure
Source: Data Brief. 2019 Apr 11;24:103912. doi: 10.1016/j.dib.2019.103912 (PMC6488824; doi:10.1016/j.dib.2019.103912)
Supplement: Supplementary file 3 [file mmc3.xlsx]

## Sheet: Pristine State
Pristine State
0 Vent Holes						4 Vent Holes						5 Vent Holes						6 Vent Holes
S1		S2		S3		S4		S5		S6		S7		S8		S9		S10		S11		S12
Displacement	Load	Displacement	Load	Displacement	Load	Displacement	Load	Displacement	Load	Displacement	Load	Displacement	Load	Displacement	Load	Displacement	Load	Displacement	Load	Displacement	Load	Displacement	Load
mm	KN	mm	KN	mm	KN	mm	KN	mm	KN	mm	KN	mm	KN	mm	KN	mm	KN	mm	KN	mm	KN	mm	KN
0	0	0	0	0	0	0	0	0	0	0	0	0	0	0	0	0	0	0	0	0	0	0	0
0.00128	0.022597	0.00121	0.0213178	0.000500673	0.00934851	0.000500673	0.00934851	0.00142603	0.0150471	0.00130534	0.0099989	0.00231	0.0694843	0.00130534	0.0099989	0.000555	0.036334	0.00211	0.079428	0.00209	0.0714236	0.00121593	0.035431
0.00254	0.0457052	0.00243	0.044277	0.00253468	0.0244902	0.00253468	0.0244902	0.00374165	0.0341453	0.00237374	0.0239449	0.00442	0.132342	0.00237374	0.0239449	0.001462	0.072478	0.00391	0.147219	0.00417	0.14135	0.00334828	0.063443
0.00374	0.0677625	0.00373	0.0699895	0.00279844	0.0454279	0.00279844	0.0454279	0.00403222	0.0485556	0.00189093	0.0407089	0.00616	0.184307	0.00189093	0.0407089	0.002137	0.10649	0.00609	0.231524	0.00642	0.220491	0.0038445	0.092629
0.00498	0.0909231	0.00498	0.0944797	0.0038579	0.0717582	0.0038579	0.0717582	0.00478327	0.0713453	0.0042647	0.0561029	0.00828	0.250858	0.0042647	0.0561029	0.003657	0.13382	0.00836	0.32033	0.00825	0.282326	0.00493525	0.123295
0.00626	0.115093	0.00618	0.118007	0.00493525	0.0966061	0.00493525	0.0966061	0.0059366	0.0879788	0.00476092	0.0694772	0.0107	0.32755	0.00476092	0.0694772	0.003679	0.160008	0.01053	0.405052	0.01029	0.355889	0.00695584	0.151812
0.00751	0.138536	0.00742	0.143225	0.0058338	0.118469	0.0058338	0.118469	0.00638812	0.102358	0.00662505	0.0789054	0.0128	0.391948	0.00662505	0.0789054	0.005597	0.185573	0.01223	0.470838	0.01245	0.433386	0.00660715	0.182549
0.00874	0.162323	0.00873	0.170125	0.00662058	0.142008	0.00662058	0.142008	0.00703632	0.111502	0.00659376	0.082511	0.01443	0.441761	0.00659376	0.082511	0.006885	0.209323	0.01433	0.554715	0.0147	0.515472	0.00783204	0.225919
0.01	0.186193	0.00997	0.195682	0.0066027	0.153635	0.0066027	0.153635	0.00801083	0.124462	0.00764875	0.0925565	0.01661	0.514214	0.00764875	0.0925565	0.008172	0.237542	0.01673	0.651389	0.01672	0.588673	0.00904349	0.269258
0.01126	0.209672	0.01119	0.220797	0.00866353	0.164103	0.00866353	0.164103	0.0103042	0.132756	0.00964254	0.0944415	0.01893	0.592005	0.00964254	0.0944415	0.009531	0.263753	0.01889	0.737677	0.01868	0.661944	0.00909716	0.313424
0.0125	0.233774	0.01245	0.248328	0.00824331	0.174372	0.00824331	0.174372	0.0121504	0.144427	0.00966934	0.102704	0.02117	0.667813	0.00966934	0.102704	0.010635	0.298754	0.0205	0.801094	0.02085	0.744338	0.010027	0.357087
0.01375	0.258046	0.01373	0.276069	0.0108316	0.18932	0.0108316	0.18932	0.0125751	0.153384	0.0115111	0.120641	0.02281	0.721379	0.0115111	0.120641	0.011561	0.333301	0.02265	0.889614	0.02315	0.833013	0.0121012	0.4012
0.01501	0.283045	0.01496	0.302559	0.0116184	0.206685	0.0116184	0.206685	0.0132456	0.168289	0.0116095	0.134281	0.02494	0.797147	0.0116095	0.134281	0.012066	0.366848	0.02497	0.984904	0.0252	0.910899	0.0114709	0.440345
0.01625	0.306558	0.0162	0.32924	0.012213	0.233596	0.012213	0.233596	0.0138491	0.186313	0.01266	0.149439	0.02719	0.877978	0.01266	0.149439	0.012088	0.402919	0.02728	1.07973	0.02697	0.979561	0.0130579	0.475939
0.01751	0.332364	0.01747	0.358297	0.013791	0.259812	0.013791	0.259812	0.0147208	0.209409	0.0142112	0.165262	0.02941	0.958485	0.0142112	0.165262	0.013201	0.437625	0.02888	1.14368	0.02919	1.06882	0.0145599	0.515252
0.01878	0.35743	0.01873	0.38687	0.0147343	0.284765	0.0147343	0.284765	0.0159815	0.22639	0.0147298	0.175718	0.03102	1.01527	0.0147298	0.175718	0.014529	0.466393	0.03103	1.23376	0.03145	1.16029	0.0159949	0.553324
0.02002	0.382246	0.01997	0.414026	0.0155255	0.315401	0.0155255	0.315401	0.0171974	0.244286	0.0162318	0.182146	0.0332	1.09721	0.0162318	0.182146	0.015329	0.493911	0.03322	1.32518	0.03361	1.24746	0.0176042	0.59053
0.02125	0.406823	0.02122	0.442841	0.0169381	0.333801	0.0169381	0.333801	0.0177071	0.262678	0.0166476	0.190526	0.0356	1.18874	0.0166476	0.190526	0.017149	0.521148	0.0355	1.42168	0.03536	1.31904	0.0187442	0.632212
0.02252	0.433367	0.02248	0.472365	0.0178412	0.353933	0.0178412	0.353933	0.0194192	0.271185	0.0185743	0.197318	0.03791	1.27685	0.0185743	0.197318	0.018177	0.546259	0.03709	1.48687	0.03747	1.40746	0.0200897	0.677987
0.0238	0.458527	0.02372	0.500762	0.0188336	0.370645	0.0188336	0.370645	0.0189051	0.281152	0.0197857	0.203143	0.03949	1.33473	0.0197857	0.203143	0.018414	0.568881	0.03925	1.57937	0.03972	1.50281	0.0205636	0.734098
0.02501	0.483599	0.02496	0.530148	0.0204429	0.388068	0.0204429	0.388068	0.0198886	0.290072	0.0204339	0.223014	0.04167	1.42035	0.0204339	0.223014	0.020059	0.604644	0.04165	1.68206	0.04196	1.59761	0.021109	0.788603
0.02623	0.509158	0.02624	0.560893	0.0219628	0.410093	0.0219628	0.410093	0.0211581	0.302691	0.0226021	0.239703	0.04404	1.51359	0.0226021	0.239703	0.021007	0.642373	0.04398	1.78179	0.04361	1.66605	0.0234425	0.847063
0.02753	0.5368	0.02747	0.590007	0.0225484	0.433389	0.0225484	0.433389	0.0231832	0.31852	0.02224	0.254071	0.04629	1.60253	0.02224	0.254071	0.022799	0.684642	0.04561	1.84959	0.04572	1.75833	0.0236124	0.898305
0.02878	0.562457	0.02871	0.619898	0.0236928	0.465636	0.0236928	0.465636	0.0235453	0.328133	0.023894	0.272908	0.04788	1.66295	0.023894	0.272908	0.022643	0.72927	0.04769	1.94	0.04798	1.85779	0.0240907	0.944367
0.02998	0.587114	0.02997	0.650254	0.0250027	0.503832	0.0250027	0.503832	0.0249267	0.345195	0.0233889	0.279787	0.04997	1.74746	0.0233889	0.279787	0.023	0.773313	0.05009	2.0442	0.05031	1.9612	0.0249758	0.984912
0.03122	0.614075	0.03121	0.680928	0.0255436	0.537285	0.0255436	0.537285	0.0253603	0.368409	0.0258788	0.28949	0.05225	1.84038	0.0258788	0.28949	0.025361	0.82024	0.05237	2.14266	0.05198	2.03296	0.0265673	1.02848
0.03252	0.642036	0.03243	0.710626	0.0265896	0.572293	0.0265896	0.572293	0.0261157	0.383068	0.026679	0.293272	0.05455	1.93471	0.026679	0.293272	0.026496	0.856523	0.05399	2.21133	0.05398	2.12273	0.0271618	1.06871
0.03377	0.668654	0.0337	0.742493	0.027287	0.603459	0.027287	0.603459	0.025852	0.403399	0.0277072	0.302083	0.05621	2.00015	0.0277072	0.302083	0.028843	0.887125	0.05599	2.29893	0.0563	2.22896	0.0291109	1.11854
0.03499	0.69488	0.03499	0.774562	0.0275239	0.626846	0.0275239	0.626846	0.027296	0.420207	0.0292137	0.310549	0.05828	2.08552	0.0292137	0.310549	0.0287	0.9181	0.0583	2.40098	0.0586	2.33416	0.030072	1.16375
0.03625	0.72313	0.03622	0.804039	0.0292361	0.651523	0.0292361	0.651523	0.0292271	0.434021	0.0295535	0.327519	0.06065	2.18431	0.0295535	0.327519	0.028906	0.948658	0.06063	2.50425	0.06023	2.40641	0.0308275	1.21715
0.03753	0.751021	0.03744	0.834803	0.0299558	0.676801	0.0299558	0.676801	0.0293031	0.447432	0.0308409	0.343442	0.0628	2.27322	0.0308409	0.343442	0.030882	0.981672	0.06227	2.57454	0.06223	2.4999	0.0324681	1.27034
0.03876	0.778054	0.03871	0.867649	0.0322312	0.697827	0.0322312	0.697827	0.0318557	0.457531	0.0311002	0.364744	0.06448	2.34136	0.0311002	0.364744	0.031637	1.01094	0.06434	2.66677	0.0646	2.61152	0.0331119	1.32692
0.04	0.805911	0.03998	0.900237	0.0323296	0.731101	0.0323296	0.731101	0.0311807	0.466633	0.0333309	0.382027	0.06656	2.42858	0.0333309	0.382027	0.032688	1.04883	0.06671	2.77281	0.06697	2.72228	0.0331297	1.37956
0.04127	0.835226	0.04119	0.930238	0.0341937	0.76768	0.0341937	0.76768	0.0333622	0.483771	0.0337377	0.391056	0.06893	2.53004	0.0337377	0.391056	0.033801	1.08799	0.06886	2.86795	0.06863	2.7977	0.0342652	1.43488
0.04253	0.863285	0.04242	0.962005	0.0351682	0.806637	0.0351682	0.806637	0.0333041	0.497114	0.0350252	0.399555	0.07123	2.62789	0.0350252	0.399555	0.035106	1.13154	0.07058	2.94342	0.07067	2.89416	0.0357181	1.4813
0.04377	0.891316	0.04372	0.996536	0.035423	0.8419	0.035423	0.8419	0.0344798	0.520322	0.0358432	0.40664	0.07287	2.69592	0.0358432	0.40664	0.036022	1.17063	0.0726	3.03423	0.07298	3.00474	0.0383466	1.52603
0.04502	0.920232	0.04498	1.02853	0.0366658	0.874501	0.0366658	0.874501	0.0360936	0.543976	0.0367775	0.412837	0.0748	2.77871	0.0367775	0.412837	0.036751	1.21374	0.07498	3.14236	0.07534	3.1179	0.0389144	1.57046
0.04628	0.948944	0.04619	1.0598	0.0381544	0.905921	0.0381544	0.905921	0.0362992	0.568547	0.0387221	0.421683	0.07718	2.88344	0.0387221	0.421683	0.038539	1.25156	0.07731	3.2472	0.07693	3.19025	0.039795	1.61283
0.04752	0.977677	0.04744	1.09364	0.038588	0.92982	0.038588	0.92982	0.037457	0.59123	0.038369	0.441077	0.07934	2.97653	0.038369	0.441077	0.038718	1.29211	0.07899	3.32141	0.07904	3.2916	0.0406131	1.65872
0.04877	1.00691	0.04874	1.12836	0.0401303	0.953536	0.0401303	0.953536	0.039035	0.617069	0.0406176	0.46101	0.08125	3.05903	0.0406176	0.46101	0.039447	1.32201	0.08083	3.40467	0.08134	3.40365	0.0420481	1.71035
0.05004	1.03735	0.04996	1.16017	0.0411451	0.980883	0.0411451	0.980883	0.0400767	0.635625	0.0410199	0.482727	0.08319	3.1432	0.0410199	0.482727	0.040412	1.35805	0.08321	3.51471	0.08365	3.51651	0.0426516	1.76444
0.05127	1.06555	0.05118	1.19259	0.0430629	1.00584	0.0430629	1.00584	0.0413418	0.655089	0.0427678	0.504243	0.08556	3.24791	0.0427678	0.504243	0.041521	1.39201	0.0854	3.61395	0.08526	3.59301	0.0427946	1.82043
0.05251	1.0949	0.05246	1.22703	0.0436887	1.03981	0.0436887	1.03981	0.043036	0.67531	0.0446453	0.517482	0.08772	3.34243	0.0446453	0.517482	0.042236	1.43111	0.08736	3.70276	0.08736	3.69732	0.0437602	1.87491
0.05376	1.12483	0.05373	1.26229	0.0448331	1.0757	0.0448331	1.0757	0.0444755	0.694643	0.044252	0.529245	0.08963	3.42612	0.044252	0.529245	0.044203	1.46782	0.08919	3.78536	0.08962	3.8085	0.0449493	1.93067
0.05502	1.15518	0.05496	1.29525	0.0454679	1.11633	0.0454679	1.11633	0.0449896	0.715578	0.0453562	0.542247	0.09157	3.51098	0.0453562	0.542247	0.045562	1.5121	0.09162	3.8981	0.09193	3.92237	0.046277	1.97866
0.05624	1.18479	0.0562	1.3287	0.0459775	1.15492	0.0459775	1.15492	0.0450298	0.735193	0.0466973	0.552241	0.09393	3.61669	0.0466973	0.552241	0.046121	1.56292	0.09379	3.99718	0.09363	4.00368	0.047788	2.02407
0.0575	1.21536	0.05748	1.3637	0.0477523	1.19017	0.0477523	1.19017	0.0458479	0.764172	0.0480518	0.565009	0.09606	3.71058	0.0480518	0.565009	0.047355	1.60597	0.09573	4.086	0.09563	4.1019	0.0487715	2.06422
0.05879	1.24695	0.05873	1.39844	0.0490397	1.21858	0.0490397	1.21858	0.0468805	0.789846	0.048995	0.588439	0.09806	3.80005	0.048995	0.588439	0.048387	1.65314	0.09761	4.17184	0.0979	4.21436	0.0498712	2.11021
0.06001	1.27692	0.05994	1.43195	0.0491112	1.24405	0.0491112	1.24405	0.0493571	0.82074	0.0497237	0.610468	0.09988	3.88046	0.0497237	0.610468	0.049729	1.69668	0.09998	4.28175	0.10026	4.33086	0.0512391	2.15252
0.06123	1.30677	0.06121	1.46725	0.0512123	1.27184	0.0512123	1.27184	0.0510469	0.850016	0.0504702	0.634245	0.10227	3.98898	0.0504702	0.634245	0.049112	1.73616	0.10212	4.38	0.10202	4.41484	0.0511899	2.20241
0.06251	1.33965	0.06247	1.5022	0.0513911	1.29549	0.0513911	1.29549	0.052008	0.8825	0.052464	0.654247	0.10433	4.08119	0.052464	0.654247	0.050363	1.77963	0.10414	4.4735	0.10395	4.51156	0.0528976	2.25713
0.06378	1.37142	0.06371	1.53679	0.0519589	1.32676	0.0519589	1.32676	0.0515297	0.908565	0.052844	0.678875	0.10647	4.17761	0.052844	0.678875	0.051691	1.81801	0.10592	4.55464	0.10625	4.62935	0.0533268	2.31521
0.06499	1.40142	0.06497	1.57282	0.0526652	1.36071	0.0526652	1.36071	0.0539616	0.931983	0.0545919	0.69471	0.10825	4.25662	0.0545919	0.69471	0.053148	1.85727	0.10832	4.66783	0.1085	4.74261	0.0546947	2.37702
0.06622	1.43324	0.06623	1.60751	0.0542208	1.39851	0.0542208	1.39851	0.0551283	0.949698	0.0555351	0.710153	0.11049	4.35887	0.0555351	0.710153	0.054543	1.89487	0.11042	4.76486	0.11037	4.83568	0.0556648	2.43786
0.06752	1.46635	0.06746	1.64262	0.0550658	1.44307	0.0550658	1.44307	0.0545472	0.979664	0.0560224	0.724886	0.11263	4.45546	0.0560224	0.724886	0.05474	1.93871	0.11256	4.86437	0.11227	4.93163	0.0563845	2.49953
0.06878	1.49895	0.0687	1.67759	0.055629	1.4777	0.055629	1.4777	0.0564247	1.00751	0.0567466	0.742963	0.11481	4.5542	0.0567466	0.742963	0.056953	1.98986	0.11431	4.94446	0.11463	5.05311	0.0583828	2.55117
0.06999	1.52924	0.06998	1.71459	0.0561565	1.51569	0.0561565	1.51569	0.0580698	1.02828	0.0588298	0.767811	0.11669	4.63856	0.0588298	0.767811	0.058093	2.04267	0.11654	5.04916	0.1169	5.16786	0.0587896	2.60359
0.07124	1.56193	0.07122	1.75026	0.058347	1.55106	0.058347	1.55106	0.0599384	1.05255	0.0583202	0.798385	0.11886	4.73752	0.0583202	0.798385	0.058732	2.08884	0.11867	5.1483	0.11887	5.26696	0.0593841	2.65402
0.07254	1.5963	0.07245	1.78529	0.0590175	1.58361	0.0590175	1.58361	0.0604212	1.08418	0.0597372	0.826852	0.12087	4.82883	0.0597372	0.826852	0.059742	2.1409	0.12088	5.25167	0.12067	5.35715	0.0602514	2.70664
0.07376	1.62805	0.07371	1.82229	0.0603989	1.6118	0.0603989	1.6118	0.0614181	1.121	0.0599116	0.855033	0.12313	4.93303	0.0599116	0.855033	0.060095	2.18839	0.12275	5.33843	0.12297	5.47521	0.061512	2.75857
0.07498	1.66082	0.07499	1.86001	0.0616327	1.64367	0.0616327	1.64367	0.0627413	1.1531	0.0618651	0.876651	0.12489	5.01215	0.0618651	0.876651	0.061503	2.23053	0.12491	5.43973	0.12529	5.59303	0.0635863	2.804
0.07626	1.69542	0.07621	1.89541	0.0627101	1.67674	0.0627101	1.67674	0.0629335	1.18726	0.0628576	0.89735	0.12708	5.1135	0.0628576	0.89735	0.062129	2.26646	0.12697	5.53614	0.12726	5.69213	0.0640244	2.86654
0.07753	1.72972	0.07744	1.9312	0.0632018	1.72085	0.0632018	1.72085	0.0631482	1.21863	0.0632688	0.921324	0.12916	5.20871	0.0632688	0.921324	0.063698	2.30786	0.12916	5.63994	0.12905	5.78222	0.065124	2.92138
0.07876	1.76181	0.07873	1.96956	0.0640377	1.76642	0.0640377	1.76642	0.0646501	1.24456	0.0655442	0.941779	0.13151	5.31786	0.0655442	0.941779	0.06516	2.34296	0.13096	5.72483	0.13131	5.90111	0.0658617	2.98032
0.08001	1.79654	0.07999	2.00718	0.0664651	1.81038	0.0664651	1.81038	0.0661209	1.27464	0.0657454	0.962396	0.13335	5.40122	0.0657454	0.962396	0.065934	2.37997	0.1331	5.82668	0.13349	6.01598	0.0664473	3.04598
0.08127	1.82999	0.0812	2.04302	0.0668675	1.85606	0.0668675	1.85606	0.067386	1.30059	0.0678464	0.992127	0.13547	5.49952	0.0678464	0.992127	0.067033	2.427	0.13525	5.92877	0.13553	6.12247	0.0683025	3.10718
0.08253	1.86472	0.08245	2.07966	0.0670373	1.89921	0.0670373	1.89921	0.0690087	1.32943	0.0675917	1.02421	0.13758	5.59675	0.0675917	1.02421	0.068955	2.47813	0.13754	6.03805	0.13738	6.21842	0.0702426	3.16485
0.08375	1.89811	0.08374	2.11883	0.0682756	1.93573	0.0682756	1.93573	0.0702649	1.35583	0.0690043	1.05667	0.13995	5.70674	0.0690043	1.05667	0.069197	2.52832	0.13947	6.12882	0.13953	6.33264	0.0705064	3.213
0.08501	1.93343	0.08499	2.15596	0.0699788	1.96522	0.0699788	1.96522	0.0709176	1.38497	0.0694826	1.08647	0.14176	5.78913	0.0694826	1.08647	0.069872	2.57949	0.14153	6.22697	0.14175	6.44961	0.0716508	3.26728
0.08627	1.96816	0.08619	2.19191	0.0709623	2.0002	0.0709623	2.0002	0.0707924	1.42157	0.0710294	1.11472	0.14374	5.87992	0.0710294	1.11472	0.070547	2.63086	0.14362	6.32629	0.14387	6.56185	0.0730992	3.31525
0.08752	2.00314	0.08745	2.23032	0.0718609	2.03282	0.0718609	2.03282	0.0714809	1.45589	0.071454	1.14125	0.14588	5.97955	0.071454	1.14125	0.07065	2.67776	0.14598	6.43963	0.14564	6.65469	0.0732556	3.36509
0.08876	2.03813	0.08874	2.2692	0.0731662	2.0657	0.0731662	2.0657	0.0728041	1.49257	0.0728845	1.1634	0.14824	6.09043	0.0728845	1.1634	0.072872	2.71768	0.14786	6.52841	0.14784	6.77295	0.073953	3.41556
0.09004	2.074	0.08996	2.30619	0.0738904	2.10765	0.0738904	2.10765	0.0745654	1.52938	0.0733361	1.18631	0.15023	6.18334	0.0733361	1.18631	0.073001	2.75407	0.14975	6.61876	0.15008	6.89342	0.0751555	3.47273
0.09126	2.10802	0.09118	2.34315	0.0748873	2.14936	0.0748873	2.14936	0.0768989	1.56309	0.0742167	1.21704	0.15207	6.26862	0.0742167	1.21704	0.076197	2.79487	0.15198	6.72597	0.15221	7.00985	0.0779316	3.53352
0.09251	2.14366	0.09246	2.38328	0.0752404	2.19267	0.0752404	2.19267	0.0769883	1.59311	0.0760048	1.25526	0.1542	6.36965	0.0760048	1.25526	0.076591	2.83709	0.15432	6.83992	0.15396	7.10472	0.0779763	3.59095
0.09377	2.18068	0.09373	2.42176	0.0773772	2.23964	0.0773772	2.23964	0.0782758	1.61754	0.0768855	1.29881	0.15657	6.48255	0.0768855	1.29881	0.077391	2.87527	0.15627	6.9341	0.15608	7.22225	0.0789151	3.65372
0.09503	2.21669	0.09495	2.45941	0.0775963	2.27997	0.0775963	2.27997	0.0792056	1.65054	0.0785395	1.34482	0.15853	6.57552	0.0785395	1.34482	0.078129	2.9182	0.15815	7.02482	0.15827	7.34366	0.0793398	3.71088
0.09625	2.25135	0.09619	2.498	0.0790849	2.31778	0.0790849	2.31778	0.0804484	1.67826	0.0786468	1.38513	0.16031	6.65804	0.0786468	1.38513	0.079005	2.96672	0.16028	7.12822	0.16059	7.47202	0.0811681	3.76263
0.09751	2.28811	0.09746	2.53801	0.0802159	2.35118	0.0802159	2.35118	0.0810608	1.71061	0.0805602	1.41968	0.16242	6.75878	0.0805602	1.41968	0.079474	3.01784	0.16261	7.24081	0.16243	7.57068	0.0808418	3.81536
0.09879	2.32666	0.0987	2.57693	0.0815749	2.39107	0.0815749	2.39107	0.0816598	1.74283	0.0811815	1.45162	0.16486	6.87616	0.0811815	1.45162	0.080382	3.07144	0.16463	7.33637	0.16481	7.66349	0.0817716	3.86308
0.10002	2.36153	0.09993	2.61532	0.0829071	2.41774	0.0829071	2.41774	0.0825986	1.77692	0.0836044	1.48744	0.16691	6.97461	0.0836044	1.48744	0.081915	3.12596	0.16638	7.41869	0.16637	7.73867	0.0837118	3.91449
0.10124	2.39802	0.10119	2.65562	0.0837162	2.45793	0.0837162	2.45793	0.0835016	1.81608	0.0839308	1.50988	0.16863	7.05492	0.0839308	1.50988	0.082264	3.18396	0.16851	7.52211	0.169	7.88943	0.0859693	3.96829
0.10253	2.43617	0.10245	2.69526	0.0849768	2.50394	0.0849768	2.50394	0.0847533	1.85709	0.0851199	1.54847	0.17075	7.15681	0.0851199	1.54847	0.084459	3.2329	0.17086	7.63787	0.17078	7.98601	0.0863359	4.03182
0.10379	2.47429	0.10369	2.73433	0.0857815	2.54962	0.0857815	2.54962	0.0859872	1.89757	0.0850082	1.58844	0.17307	7.27021	0.0850082	1.58844	0.085415	3.28724	0.17305	7.74501	0.1728	8.09903	0.0878826	4.09601
0.105	2.50963	0.10496	2.7749	0.0864878	2.60056	0.0864878	2.60056	0.0868142	1.93336	0.0872478	1.63041	0.17523	7.37606	0.0872478	1.63041	0.087266	3.33172	0.17468	7.82274	0.17495	8.22042	0.0886068	4.15463
0.10625	2.54715	0.10623	2.81566	0.088048	2.64672	0.088048	2.64672	0.087887	1.96627	0.0881687	1.67534	0.17687	7.45345	0.0881687	1.67534	0.088325	3.37834	0.17681	7.92776	0.17733	8.35632	0.0887096	4.21576
0.10754	2.58673	0.10747	2.85522	0.0880167	2.6982	0.0880167	2.6982	0.0891611	1.99495	0.08879	1.71243	0.17901	7.55746	0.08879	1.71243	0.089872	3.4228	0.1791	8.04113	0.17913	8.45738	0.0884995	4.27498
0.10878	2.62334	0.10871	2.89526	0.0902563	2.73839	0.0902563	2.73839	0.0892818	2.02296	0.0905961	1.75194	0.18148	7.66887	0.0905961	1.75194	0.090377	3.47417	0.18134	8.15144	0.18114	8.5722	0.0913516	4.3335
0.10999	2.65983	0.10998	2.93583	0.0912353	2.77748	0.0912353	2.77748	0.0906899	2.05375	0.0916645	1.78187	0.18356	7.74084	0.0916645	1.78187	0.091146	3.52608	0.18316	8.21493	0.18331	8.69592	0.0927151	4.38959
0.11125	2.69857	0.11122	2.97625	0.0916466	2.81422	0.0916466	2.81422	0.0917941	2.08837	0.0927061	1.81568	0.18523	7.82091	0.0927061	1.81568	0.092081	3.5793	0.18488	8.2895	0.1857	8.83303	0.0938327	4.446
0.11254	2.73885	0.11245	3.016	0.0931844	2.85398	0.0931844	2.85398	0.0909448	2.12224	0.0933587	1.84626	0.18747	7.93246	0.0933587	1.84626	0.093449	3.63521	0.18744	8.42015	0.18753	8.9345	0.0950083	4.49939
0.11376	2.7759	0.11371	3.05703	0.0943199	2.89259	0.0943199	2.89259	0.0930592	2.16047	0.0953838	1.87353	0.18981	8.04765	0.0953838	1.87353	0.094034	3.69375	0.18974	8.53591	0.18936	9.0374	0.0947714	4.55196
0.11498	2.81334	0.11499	3.10019	0.0957638	2.94461	0.0957638	2.94461	0.0936672	2.20497	0.0950798	1.9131	0.19196	8.15403	0.0950798	1.9131	0.095022	3.74314	0.19138	8.61591	0.19154	9.16067	0.0956342	4.60983
0.11626	2.85301	0.11621	3.13986	0.0961795	2.99321	0.0961795	2.99321	0.0954866	2.24807	0.0966176	1.9556	0.19358	8.23003	0.0966176	1.9556	0.095854	3.78892	0.19348	8.7218	0.19401	9.29929	0.0967026	4.66973
0.11753	2.89262	0.11744	3.18028	0.0978604	3.0497	0.0978604	3.0497	0.0963896	2.2922	0.0969037	1.99626	0.19579	8.33947	0.0969037	1.99626	0.097338	3.83139	0.19586	8.84198	0.19594	9.40317	0.0984505	4.73061
0.11875	2.93023	0.11873	3.22314	0.0990137	3.09758	0.0990137	3.09758	0.097695	2.33986	0.0987098	2.03944	0.19817	8.45847	0.0987098	2.03944	0.098183	3.8703	0.19809	8.95339	0.19773	9.49972	0.0997201	4.7956
0.11999	2.96919	0.11998	3.26496	0.0996038	3.14591	0.0996038	3.14591	0.0985399	2.38101	0.0991076	2.07781	0.20032	8.56633	0.0991076	2.07781	0.100498	3.91128	0.19965	9.02822	0.19983	9.6176	0.10111	4.85766
0.12126	3.00947	0.12119	3.30492	0.100677	3.18514	0.100677	3.18514	0.10094	2.42446	0.100297	2.11205	0.20191	8.64366	0.100297	2.11205	0.099859	3.95404	0.20183	9.13748	0.20222	9.75479	0.102036	4.92192
0.12251	3.04813	0.12244	3.34782	0.101423	3.22188	0.101423	3.22188	0.100967	2.46821	0.101767	2.14148	0.20412	8.75475	0.101767	2.14148	0.101093	3.9992	0.20418	9.25753	0.20427	9.8724	0.102371	4.98285
0.12374	3.0877	0.12373	3.3913	0.102881	3.25889	0.102881	3.25889	0.102787	2.51423	0.102805	2.17503	0.20646	8.87274	0.102805	2.17503	0.102277	4.05558	0.20647	9.37466	0.20597	9.9688	0.103386	5.03658
0.125	3.12808	0.12497	3.43316	0.10415	3.29919	0.10415	3.29919	0.102264	2.5604	0.103734	2.20672	0.20863	8.98199	0.103734	2.20672	0.103386	4.10346	0.208	9.45004	0.20822	10.0997	0.105572	5.09659
0.12625	3.16791	0.12618	3.47426	0.105152	3.33761	0.105152	3.33761	0.104199	2.60218	0.104092	2.24575	0.21026	9.06197	0.104092	2.24575	0.103931	4.15396	0.21014	9.56084	0.21064	10.2398	0.105657	5.15133
0.1275	3.20752	0.12746	3.5186	0.105956	3.38955	0.105956	3.38955	0.10483	2.65583	0.105911	2.28807	0.21243	9.17063	0.105911	2.28807	0.10534	4.20145	0.2125	9.6819	0.21271	10.359	0.107601	5.21759
0.12876	3.24862	0.12875	3.56269	0.107101	3.43853	0.107101	3.43853	0.106837	2.70339	0.105058	2.33138	0.21474	9.28599	0.105058	2.33138	0.105912	4.25962	0.2147	9.79375	0.21439	10.4534	0.107941	5.27596
0.13003	3.28919	0.12997	3.60386	0.108437	3.4923	0.108437	3.4923	0.107512	2.75896	0.107896	2.37739	0.21699	9.39865	0.107896	2.37739	0.107374	4.30748	0.21636	9.87622	0.21657	10.5806	0.110507	5.34209
0.13127	3.32844	0.1312	3.64633	0.108594	3.54193	0.108594	3.54193	0.108956	2.80821	0.107525	2.41374	0.21862	9.47891	0.107525	2.41374	0.109059	4.37157	0.21846	9.98409	0.21905	10.7245	0.110087	5.40989
0.13251	3.36902	0.13249	3.69169	0.110695	3.58835	0.110695	3.58835	0.110529	2.85723	0.11031	2.4515	0.22068	9.58244	0.11031	2.4515	0.110472	4.42445	0.2208	10.1038	0.22107	10.8412	0.111021	5.47572
0.13378	3.41014	0.13374	3.73464	0.110404	3.62723	0.110404	3.62723	0.112268	2.90384	0.109774	2.48421	0.22301	9.70068	0.109774	2.48421	0.110624	4.48383	0.22307	10.2182	0.2227	10.9344	0.111419	5.53737
0.13502	3.45037	0.13497	3.77715	0.11242	3.66864	0.11242	3.66864	0.112425	2.94155	0.110798	2.51256	0.22523	9.81282	0.110798	2.51256	0.113386	4.54593	0.22471	10.2995	0.22489	11.0632	0.113605	5.59961
0.13625	3.49023	0.13621	3.82015	0.112595	3.70401	0.112595	3.70401	0.113855	2.98581	0.112586	2.54433	0.22697	9.89925	0.112586	2.54433	0.113954	4.60917	0.22673	10.4035	0.22726	11.2036	0.115389	5.65072
0.13751	3.53213	0.13749	3.86626	0.11453	3.74666	0.11453	3.74666	0.114767	3.02439	0.112975	2.5889	0.22905	10.0037	0.112975	2.5889	0.114709	4.66392	0.22907	10.5241	0.22947	11.3338	0.115469	5.70009
0.13879	3.57452	0.13872	3.90884	0.115992	3.78815	0.115992	3.78815	0.1158	3.06467	0.11445	2.6325	0.23146	10.1264	0.11445	2.6325	0.116417	4.71831	0.23129	10.6382	0.23107	11.4251	0.116234	5.74581
0.14001	3.61487	0.13995	3.95281	0.115232	3.83893	0.115232	3.83893	0.116614	3.10399	0.114374	2.67609	0.23367	10.2379	0.114374	2.67609	0.11753	4.76983	0.23309	10.7291	0.23332	11.5585	0.116926	5.79515
0.14124	3.65585	0.14121	3.99738	0.116797	3.89069	0.116797	3.89069	0.117463	3.14634	0.117159	2.72118	0.23542	10.3251	0.117159	2.72118	0.11922	4.81329	0.23512	10.8332	0.2356	11.6935	0.118518	5.84026
0.14252	3.69863	0.14247	4.0424	0.116797	3.94439	0.116797	3.94439	0.118634	3.19263	0.116949	2.76358	0.23746	10.4269	0.116949	2.76358	0.119917	4.86327	0.23747	10.9545	0.23768	11.8156	0.120574	5.9001
0.14379	3.74093	0.1437	4.08596	0.119251	3.99601	0.119251	3.99601	0.120901	3.23894	0.119121	2.80161	0.2398	10.5458	0.119121	2.80161	0.120356	4.90284	0.23974	11.071	0.23932	11.9094	0.120838	5.95357
0.14499	3.78082	0.14496	4.13109	0.120096	4.04754	0.120096	4.04754	0.121303	3.28868	0.119725	2.83905	0.242	10.6564	0.119725	2.83905	0.121151	4.9477	0.24155	11.1629	0.24156	12.0424	0.120784	6.02206
0.14623	3.82358	0.14621	4.17586	0.121222	4.09648	0.121222	4.09648	0.122273	3.33402	0.120726	2.87358	0.24384	10.7495	0.120726	2.87358	0.121344	4.99066	0.24351	11.2628	0.24389	12.1802	0.121956	6.08449
0.14753	3.86906	0.14744	4.22091	0.1223	4.14299	0.1223	4.14299	0.123435	3.37499	0.12162	2.91403	0.24579	10.8484	0.12162	2.91403	0.122103	5.03846	0.24581	11.3811	0.24599	12.3033	0.122912	6.15255
0.14877	3.91129	0.14868	4.26597	0.122917	4.18775	0.122917	4.18775	0.124808	3.41682	0.12242	2.96069	0.24805	10.9656	0.12242	2.96069	0.123386	5.08763	0.24807	11.4966	0.24763	12.399	0.124463	6.20991
0.14998	3.95233	0.14995	4.31315	0.124262	4.23133	0.124262	4.23133	0.125746	3.45411	0.124696	3.01205	0.25021	11.0767	0.124696	3.01205	0.124316	5.13785	0.24997	11.5933	0.24985	12.5318	0.125921	6.26758
0.15126	3.99628	0.15119	4.3575	0.125322	4.27994	0.125322	4.27994	0.126435	3.49009	0.124468	3.07316	0.25222	11.1804	0.124468	3.07316	0.126596	5.18756	0.25183	11.6893	0.25211	12.6668	0.12732	6.33637
0.15255	4.0412	0.15243	4.40252	0.126247	4.33601	0.126247	4.33601	0.126734	3.52576	0.126354	3.13169	0.25411	11.2763	0.126354	3.13169	0.126247	5.24158	0.25412	11.8092	0.25429	12.7957	0.129528	6.39915
0.15377	4.08266	0.15371	4.44945	0.127365	4.39042	0.127365	4.39042	0.127825	3.56455	0.126533	3.18452	0.2563	11.3897	0.126533	3.18452	0.128121	5.29734	0.25628	11.9215	0.25608	12.9005	0.129367	6.45829
0.155	4.12468	0.15499	4.49744	0.128192	4.44727	0.128192	4.44727	0.129439	3.60603	0.129153	3.22975	0.25849	11.5019	0.129153	3.22975	0.129493	5.35337	0.2583	12.0266	0.25819	13.0256	0.129873	6.52041
0.15629	4.17119	0.15621	4.54165	0.129926	4.49838	0.129926	4.49838	0.129493	3.6484	0.128764	3.28025	0.26055	11.6085	0.128764	3.28025	0.13057	5.407	0.26014	12.1213	0.26049	13.1616	0.130923	6.59034
0.15755	4.2143	0.15744	4.58729	0.129868	4.55144	0.129868	4.55144	0.131321	3.69477	0.130878	3.31876	0.26237	11.7002	0.130878	3.31876	0.130682	5.46115	0.26239	12.2387	0.2627	13.2919	0.132653	6.66006
0.15877	4.25725	0.15874	4.63589	0.131728	4.58997	0.131728	4.58997	0.132161	3.74387	0.132211	3.36589	0.26463	11.8169	0.132211	3.36589	0.132448	5.51326	0.26455	12.351	0.26447	13.3943	0.134522	6.73068
0.16001	4.30112	0.15999	4.68212	0.132622	4.63452	0.132622	4.63452	0.132658	3.78527	0.13365	3.41772	0.26674	11.9261	0.13365	3.41772	0.132278	5.55936	0.26663	12.4586	0.26662	13.5214	0.134178	6.79982
0.16129	4.34632	0.1612	4.72692	0.133471	4.67314	0.133471	4.67314	0.133507	3.82896	0.13361	3.47552	0.26888	12.0377	0.13361	3.47552	0.134397	5.60486	0.26841	12.549	0.26882	13.6524	0.136542	6.86484
0.16252	4.38991	0.16246	4.77493	0.134651	4.7217	0.134651	4.7217	0.134097	3.86808	0.136158	3.52715	0.27069	12.1302	0.136158	3.52715	0.135166	5.64843	0.27066	12.6661	0.27091	13.7762	0.136301	6.92178
0.16375	4.43376	0.16375	4.82358	0.135644	4.76466	0.135644	4.76466	0.136037	3.89903	0.13631	3.58579	0.27282	12.2418	0.13631	3.58579	0.136793	5.69279	0.27283	12.7789	0.27283	13.8903	0.137995	6.97674
0.16501	4.47852	0.16497	4.86915	0.137365	4.81609	0.137365	4.81609	0.13741	3.93813	0.137562	3.63771	0.27507	12.3596	0.137562	3.63771	0.137267	5.73934	0.27498	12.8916	0.27493	14.0159	0.138965	7.02492
0.16626	4.524	0.16618	4.91453	0.137857	4.86806	0.137857	4.86806	0.138062	3.97554	0.138661	3.68588	0.27732	12.4771	0.138661	3.68588	0.139064	5.79237	0.27673	12.9822	0.27713	14.1472	0.140078	7.08017
0.16751	4.56839	0.16747	4.96395	0.137803	4.92414	0.137803	4.92414	0.13867	4.01483	0.139055	3.72764	0.27912	12.569	0.139055	3.72764	0.139091	5.83858	0.27889	13.0965	0.27931	14.277	0.141165	7.13626
0.16876	4.61338	0.16873	5.01224	0.138786	4.98004	0.138786	4.98004	0.139926	4.05482	0.140834	3.77305	0.28126	12.6803	0.140834	3.77305	0.140079	5.89961	0.2811	13.2128	0.28131	14.3948	0.142032	7.18748
0.17001	4.65891	0.16995	5.0585	0.140606	5.03085	0.140606	5.03085	0.140816	4.1055	0.14201	3.81204	0.28337	12.7892	0.14201	3.81204	0.140016	5.95825	0.28342	13.3349	0.28324	14.5086	0.142662	7.25119
0.17124	4.70348	0.17118	5.10549	0.142027	5.07746	0.142027	5.07746	0.140525	4.15387	0.143668	3.86061	0.28568	12.9102	0.143668	3.86061	0.1429	6.00808	0.28518	13.4252	0.28547	14.6415	0.142743	7.30933
0.17248	4.74911	0.17246	5.15551	0.141768	5.11948	0.141768	5.11948	0.141786	4.20485	0.143981	3.91315	0.28742	12.9979	0.143981	3.91315	0.144142	6.06013	0.28732	13.5379	0.28756	14.7657	0.144888	7.37361
0.17376	4.796	0.17371	5.20291	0.143002	5.15734	0.143002	5.15734	0.142314	4.25254	0.144924	3.96609	0.2896	13.1109	0.144924	3.96609	0.144714	6.10369	0.28943	13.6473	0.28966	14.8897	0.145729	7.43551
0.17499	4.84077	0.17495	5.25034	0.145	5.20799	0.145	5.20799	0.144182	4.29945	0.145604	4.01921	0.29169	13.2198	0.145604	4.01921	0.146261	6.15336	0.29178	13.771	0.29157	15.0021	0.147133	7.49172
0.17623	4.88692	0.17619	5.29917	0.145161	5.25003	0.145161	5.25003	0.145099	4.35096	0.14741	4.07114	0.29411	13.3478	0.14741	4.07114	0.145921	6.20266	0.29352	13.8594	0.29368	15.1275	0.147343	7.54439
0.17751	4.93422	0.17748	5.34934	0.146493	5.30711	0.146493	5.30711	0.145845	4.40305	0.148223	4.11654	0.29575	13.4326	0.148223	4.11654	0.147021	6.2454	0.29562	13.9691	0.29581	15.2543	0.148398	7.59805
0.17879	4.9815	0.17872	5.3967	0.147593	5.36314	0.147593	5.36314	0.147772	4.45415	0.150204	4.15852	0.29791	13.5457	0.150204	4.15852	0.148049	6.29682	0.29776	14.0812	0.29795	15.3823	0.149439	7.65166
0.18	5.02566	0.17996	5.44545	0.14888	5.42344	0.14888	5.42344	0.149292	4.50731	0.149497	4.19818	0.30009	13.6601	0.149497	4.19818	0.149078	6.34701	0.30016	14.2087	0.29987	15.4962	0.150458	7.703
0.18125	5.07172	0.18122	5.49452	0.149663	5.48197	0.149663	5.48197	0.151218	4.56013	0.151978	4.2407	0.30251	13.7881	0.151978	4.2407	0.150361	6.40382	0.30185	14.2965	0.302	15.6235	0.15154	7.75985
0.18254	5.12089	0.18247	5.54402	0.151348	5.53298	0.151348	5.53298	0.15201	4.61724	0.151357	4.29124	0.30412	13.8708	0.151357	4.29124	0.151979	6.45886	0.30397	14.4092	0.3042	15.7551	0.15251	7.81908
0.1838	5.1675	0.18372	5.59276	0.152698	5.58365	0.152698	5.58365	0.153874	4.6832	0.153284	4.33861	0.30613	13.9755	0.153284	4.33861	0.153374	6.51238	0.30615	14.5237	0.30639	15.8857	0.153387	7.88794
0.18499	5.21204	0.18499	5.64298	0.152609	5.62828	0.152609	5.62828	0.153959	4.73913	0.153463	4.39297	0.30834	14.0907	0.153463	4.39297	0.154348	6.57408	0.30855	14.651	0.30827	15.9968	0.155358	7.95141
0.18626	5.26044	0.18623	5.69206	0.153579	5.67684	0.153579	5.67684	0.155094	4.80615	0.155769	4.44386	0.31086	14.2229	0.155769	4.44386	0.154487	6.61945	0.31024	14.7379	0.31041	16.1247	0.15559	8.01754
0.18755	5.30955	0.18747	5.7413	0.155032	5.71934	0.155032	5.71934	0.156887	4.86642	0.15644	4.49384	0.31252	14.3077	0.15644	4.49384	0.155627	6.67747	0.31218	14.8403	0.3126	16.2558	0.156663	8.08867
0.18877	5.35541	0.18872	5.79091	0.15597	5.7722	0.15597	5.7722	0.157356	4.92702	0.156645	4.53908	0.31443	14.407	0.156645	4.53908	0.1564	6.72529	0.31438	14.9555	0.31489	16.3932	0.157356	8.14989
0.18998	5.40084	0.18999	5.84184	0.157383	5.82612	0.157383	5.82612	0.157651	4.98451	0.158013	4.57545	0.31657	14.5188	0.158013	4.57545	0.156767	6.77229	0.31689	15.0875	0.3166	16.4936	0.158997	8.21073
0.19126	5.45013	0.1912	5.88934	0.15884	5.88561	0.15884	5.88561	0.160092	5.02864	0.157714	4.62389	0.31909	14.6531	0.157714	4.62389	0.158939	6.8224	0.31862	15.175	0.31862	16.6145	0.159059	8.26559
0.19253	5.49878	0.19244	5.93942	0.159167	5.94631	0.159167	5.94631	0.160888	5.08156	0.159609	4.65537	0.32083	14.7441	0.159609	4.65537	0.160249	6.87062	0.3205	15.2735	0.32088	16.7511	0.161438	8.33426
0.19376	5.54578	0.19371	5.99135	0.16053	6.00604	0.16053	6.00604	0.162153	5.13385	0.159578	4.70429	0.32271	14.8412	0.159578	4.70429	0.161241	6.92584	0.32261	15.3844	0.32321	16.8914	0.162765	8.39084
0.19498	5.59316	0.19499	6.0426	0.160807	6.06196	0.160807	6.06196	0.163499	5.18265	0.162144	4.75541	0.32502	14.9632	0.162144	4.75541	0.162457	6.98666	0.32514	15.5192	0.325	16.9968	0.163065	8.45748
0.19626	5.64334	0.19618	6.0897	0.16209	6.1112	0.16209	6.1112	0.165014	5.23428	0.162028	4.80814	0.32749	15.0942	0.162028	4.80814	0.163409	7.04178	0.32694	15.6124	0.327	17.1167	0.164334	8.53255
0.19751	5.6917	0.19742	6.14104	0.162663	6.15282	0.162663	6.15282	0.16648	5.2882	0.162663	4.85923	0.32929	15.1877	0.162663	4.85923	0.16433	7.09748	0.32876	15.708	0.32917	17.247	0.165988	8.60533
0.19874	5.7397	0.19871	6.19299	0.163744	6.20066	0.163744	6.20066	0.168116	5.34439	0.164106	4.91338	0.3311	15.2811	0.164106	4.91338	0.164836	7.1561	0.33106	15.8294	0.33155	17.3901	0.167651	8.67843
0.2	5.78916	0.19996	6.24386	0.165479	6.24257	0.165479	6.24257	0.168134	5.40032	0.165662	4.96067	0.33339	15.4017	0.165662	4.96067	0.164616	7.20878	0.33357	15.9624	0.33323	17.4874	0.168568	8.74281
0.20127	5.83865	0.20117	6.29179	0.166091	6.29478	0.166091	6.29478	0.169149	5.45126	0.166632	5.00225	0.33586	15.5322	0.166632	5.00225	0.166463	7.26321	0.33539	16.0567	0.33526	17.608	0.16838	8.81371
0.20252	5.8867	0.20244	6.34548	0.166954	6.34775	0.166954	6.34775	0.170575	5.50249	0.16758	5.04881	0.33762	15.6239	0.16758	5.04881	0.167567	7.31326	0.33715	16.148	0.33749	17.7394	0.169547	8.8674
0.20376	5.93571	0.20373	6.39768	0.168362	6.40534	0.168362	6.40534	0.170767	5.55068	0.169037	5.09792	0.33938	15.7152	0.169037	5.09792	0.169368	7.3636	0.33946	16.2705	0.34051	17.8566	0.171407	8.92538
0.20502	5.98618	0.20496	6.44789	0.169341	6.45764	0.169341	6.45764	0.171232	5.5956	0.16863	5.1572	0.34169	15.8382	0.16863	5.1572	0.170334	7.40786	0.34188	16.3979	0.34109	17.8834	0.172582	8.97954
0.20627	6.03493	0.20618	6.49772	0.170374	6.52115	0.170374	6.52115	0.172439	5.63987	0.171339	5.22193	0.34412	15.9682	0.171339	5.22193	0.171233	7.45976	0.34378	16.4972	0.34341	18.029	0.174576	9.03453
0.20752	6.08426	0.20747	6.55206	0.172059	6.57438	0.172059	6.57438	0.174008	5.68313	0.172381	5.28271	0.34604	16.0697	0.172381	5.28271	0.172815	7.51239	0.34543	16.5828	0.34575	18.1709	0.174178	9.08911
0.20879	6.13529	0.20873	6.60355	0.172971	6.6268	0.172971	6.6268	0.174983	5.72898	0.172815	5.3464	0.3478	16.161	0.172815	5.3464	0.172243	7.56321	0.34773	16.7062	0.3481	18.3137	0.175269	9.14883
0.21004	6.18462	0.20996	6.65452	0.173682	6.67171	0.173682	6.67171	0.176923	5.76993	0.174259	5.40479	0.35008	16.2825	0.174259	5.40479	0.174277	7.61788	0.35018	16.8374	0.34996	18.424	0.176172	9.2157
0.21127	6.23343	0.21119	6.70553	0.174943	6.71761	0.174943	6.71761	0.178461	5.8204	0.174876	5.45699	0.3524	16.4057	0.174876	5.45699	0.174889	7.67509	0.35216	16.9409	0.35178	18.5328	0.176717	9.28186
0.21252	6.28419	0.21249	6.76078	0.176328	6.76925	0.176328	6.76925	0.178953	5.87629	0.176494	5.51481	0.35428	16.5052	0.176494	5.51481	0.175529	7.73431	0.35385	17.0296	0.35413	18.6766	0.177973	9.34725
0.21379	6.33501	0.21373	6.81166	0.17733	6.81791	0.17733	6.81791	0.178783	5.92324	0.176883	5.56982	0.35605	16.597	0.176883	5.56982	0.176999	7.79866	0.35615	17.1527	0.35651	18.82	0.179918	9.41243
0.21501	6.3834	0.21497	6.86362	0.178756	6.8764	0.178756	6.8764	0.179659	5.97719	0.17948	5.62634	0.35835	16.7194	0.17948	5.62634	0.178725	7.86032	0.35842	17.2732	0.35834	18.9291	0.179672	9.4753
0.21624	6.43429	0.21621	6.91639	0.179422	6.93756	0.179422	6.93756	0.181349	6.02518	0.180151	5.68544	0.36068	16.8427	0.180151	5.68544	0.179641	7.91806	0.3604	17.3778	0.36021	19.0416	0.180276	9.53298
0.21751	6.48607	0.21747	6.96977	0.180665	6.9981	0.180665	6.9981	0.181036	6.07126	0.181308	5.75211	0.36263	16.9462	0.181308	5.75211	0.181385	7.97469	0.3621	17.4661	0.36246	19.178	0.181206	9.58536
0.21878	6.53776	0.2187	7.02143	0.181836	7.05795	0.181836	7.05795	0.182028	6.11275	0.182703	5.81806	0.36433	17.0347	0.182703	5.81806	0.182395	8.02772	0.36441	17.5888	0.36478	19.3188	0.183173	9.64517
0.21998	6.58645	0.21994	7.0743	0.183289	7.11422	0.183289	7.11422	0.183789	6.15301	0.18315	5.88073	0.36663	17.1586	0.18315	5.88073	0.182869	8.08062	0.36671	17.7107	0.36665	19.4306	0.18471	9.70657
0.22122	6.63766	0.2212	7.12775	0.184062	7.16655	0.184062	7.16655	0.185479	6.19574	0.185363	5.93635	0.36889	17.2787	0.185363	5.93635	0.183785	8.13398	0.36877	17.8194	0.36846	19.5392	0.18606	9.7669
0.22251	6.69075	0.22245	7.18186	0.184067	7.21417	0.184067	7.21417	0.186306	6.23842	0.185806	5.99248	0.37098	17.3896	0.185806	5.99248	0.184492	8.19115	0.37039	17.9036	0.3708	19.682	0.186114	9.8329
0.22376	6.74136	0.2237	7.23534	0.184742	7.2619	0.184742	7.2619	0.186785	6.28173	0.187598	6.03891	0.37275	17.4811	0.187598	6.03891	0.186065	8.24723	0.37267	18.026	0.37321	19.8283	0.186221	9.90689
0.22497	6.79099	0.22497	7.28998	0.18691	7.31236	0.18691	7.31236	0.187898	6.33139	0.186941	6.08887	0.37502	17.6009	0.186941	6.08887	0.187518	8.30651	0.37496	18.1481	0.37507	19.9389	0.187562	9.98103
0.22624	6.84416	0.22621	7.34317	0.186861	7.36908	0.186861	7.36908	0.188032	6.37896	0.189601	6.1451	0.37728	17.7201	0.189601	6.1451	0.187746	8.36893	0.37706	18.2582	0.37685	20.0459	0.188769	10.057
0.22753	6.8977	0.22745	7.39707	0.189319	7.42401	0.189319	7.42401	0.188863	6.42935	0.190473	6.20421	0.37959	17.8277	0.190473	6.20421	0.189467	8.42354	0.37888	18.3471	0.3791	20.1827	0.190544	10.1312
0.22876	6.94835	0.22871	7.45066	0.189672	7.4855	0.189672	7.4855	0.189435	6.4813	0.191756	6.25805	0.38132	17.8775	0.191756	6.25805	0.189986	8.4781	0.38119	18.4172	0.38157	20.3324	0.19138	10.2039
0.22998	6.99945	0.22998	7.50628	0.191268	7.54766	0.191268	7.54766	0.191201	6.53	0.191845	6.32379	0.38275	17.9463	0.191845	6.32379	0.191291	8.5316	0.38277	18.5005	0.38349	20.447	0.193419	10.2647
0.23127	7.05374	0.2312	7.55863	0.19222	7.60685	0.19222	7.60685	0.192203	6.5747	0.192609	6.37961	0.38556	18.1001	0.192609	6.37961	0.191895	8.58532	0.38554	18.65	0.38519	20.5483	0.193857	10.3259
0.23253	7.10641	0.23245	7.61405	0.193419	7.67051	0.193419	7.67051	0.193061	6.61746	0.194317	6.43389	0.38767	18.2128	0.194317	6.43389	0.1929	8.63405	0.38724	18.7378	0.38739	20.6825	0.194737	10.3905
0.23375	7.15747	0.23373	7.67032	0.194183	7.72604	0.194183	7.72604	0.194004	6.66069	0.195202	6.47987	0.38948	18.3089	0.195202	6.47987	0.194644	8.68472	0.38942	18.8546	0.38975	20.8257	0.194956	10.4534
0.235	7.20987	0.235	7.72516	0.195801	7.77629	0.195801	7.77629	0.194594	6.7026	0.19636	6.52865	0.39173	18.4304	0.19636	6.52865	0.194867	8.73025	0.39162	18.9721	0.39175	20.9464	0.197773	10.517
0.23629	7.26557	0.2362	7.77691	0.195327	7.82571	0.195327	7.82571	0.195274	6.74265	0.197303	6.56743	0.39393	18.5478	0.197303	6.56743	0.196253	8.78247	0.3937	19.0834	0.39344	21.0471	0.198676	10.5839
0.23753	7.31807	0.23747	7.83329	0.196941	7.87638	0.196941	7.87638	0.196324	6.7914	0.199109	6.62618	0.39606	18.6613	0.199109	6.62618	0.196986	8.83977	0.39559	19.1842	0.39574	21.1878	0.199731	10.6532
0.23876	7.36998	0.23876	7.88914	0.198962	7.9258	0.198962	7.9258	0.197236	6.84041	0.19881	6.67661	0.39792	18.7599	0.19881	6.67661	0.197979	8.89448	0.39777	19.3018	0.398	21.325	0.201036	10.7209
0.24001	7.42417	0.23999	7.94319	0.199606	7.98484	0.199606	7.98484	0.198537	6.90075	0.200951	6.73627	0.40002	18.871	0.200951	6.73627	0.198882	8.95706	0.39996	19.4195	0.40009	21.4515	0.200745	10.7899
0.24128	7.4791	0.24118	7.99611	0.200678	8.04861	0.200678	8.04861	0.199909	6.95597	0.201143	6.78577	0.40219	18.9866	0.201143	6.78577	0.20033	9.01137	0.40214	19.5359	0.40183	21.5549	0.20134	10.8566
0.24249	7.53141	0.24247	8.05399	0.202136	8.11122	0.202136	8.11122	0.200804	7.01341	0.202538	6.8405	0.4043	19.098	0.202538	6.8405	0.201559	9.07009	0.40402	19.6358	0.40415	21.6977	0.20383	10.9139
0.24374	7.58551	0.24374	8.1094	0.20248	8.17667	0.20248	8.17667	0.203271	7.06797	0.202127	6.89493	0.40633	19.2063	0.202127	6.89493	0.202234	9.1231	0.40605	19.7437	0.40648	21.8394	0.204264	10.9691
0.245	7.64141	0.24496	8.16271	0.203772	8.24376	0.203772	8.24376	0.203696	7.12109	0.205037	6.93426	0.40833	19.3122	0.205037	6.93426	0.2032	9.17256	0.40824	19.8609	0.40858	21.9663	0.205095	11.0185
0.24626	7.69574	0.24616	8.2162	0.204894	8.30199	0.204894	8.30199	0.204121	7.17422	0.204764	6.97964	0.4104	19.4228	0.204764	6.97964	0.204009	9.22163	0.41039	19.9753	0.41029	22.0683	0.206137	11.078
0.24749	7.74944	0.24747	8.27517	0.205944	8.35455	0.205944	8.35455	0.205176	7.22961	0.205064	7.02285	0.41257	19.5384	0.205064	7.02285	0.204783	9.27292	0.4124	20.0816	0.41242	22.1994	0.208586	11.1302
0.24877	7.80576	0.24872	8.32819	0.207402	8.40555	0.207402	8.40555	0.206025	7.28346	0.207111	7.07195	0.41463	19.6488	0.207111	7.07195	0.205958	9.32314	0.4144	20.1884	0.41473	22.3414	0.207746	11.1975
0.25001	7.85982	0.24994	8.38206	0.208028	8.46102	0.208028	8.46102	0.207219	7.33493	0.207737	7.12339	0.41659	19.7532	0.207737	7.12339	0.20742	9.37797	0.41644	20.297	0.41684	22.4699	0.208783	11.2576
0.25125	7.91485	0.25118	8.43724	0.209127	8.5097	0.209127	8.5097	0.208962	7.39972	0.208314	7.18871	0.41874	19.8685	0.208314	7.18871	0.208408	9.43568	0.41861	20.4133	0.41864	22.5787	0.209145	11.3289
0.25251	7.97046	0.25248	8.49439	0.210567	8.56523	0.210567	8.56523	0.2102	7.45819	0.209109	7.24416	0.42098	19.9876	0.209109	7.24416	0.209655	9.49968	0.42073	20.527	0.42082	22.7121	0.212185	11.3997
0.25378	8.02715	0.25371	8.54853	0.211658	8.62786	0.211658	8.62786	0.211215	7.5258	0.210634	7.28969	0.42307	20.0991	0.210634	7.28969	0.210496	9.56053	0.42264	20.629	0.42305	22.8491	0.212856	11.4637
0.255	8.08086	0.25494	8.6025	0.212064	8.69217	0.212064	8.69217	0.212422	7.59376	0.210375	7.33898	0.42504	20.2033	0.210375	7.33898	0.210934	9.62361	0.42484	20.7471	0.4252	22.9805	0.214045	11.5272
0.25625	8.13663	0.2562	8.65877	0.212681	8.75492	0.212681	8.75492	0.214568	7.65381	0.212614	7.38958	0.42713	20.3153	0.212614	7.38958	0.212208	9.68528	0.42702	20.8638	0.42713	23.0967	0.214027	11.5845
0.25753	8.19502	0.25748	8.71541	0.214639	8.81447	0.214639	8.81447	0.215337	7.71952	0.213428	7.44099	0.42938	20.4354	0.213428	7.44099	0.21278	9.74729	0.42918	20.98	0.42917	23.2217	0.215046	11.6434
0.2588	8.25085	0.2587	8.76887	0.215386	8.87114	0.215386	8.87114	0.215529	7.77528	0.214586	7.49457	0.43155	20.5519	0.214586	7.49457	0.213401	9.80429	0.43108	21.0808	0.43123	23.3462	0.21522	11.7032
0.26	8.30506	0.25995	8.82528	0.21641	8.9224	0.21641	8.9224	0.216204	7.82597	0.215605	7.55879	0.43328	20.6426	0.215605	7.55879	0.215994	9.85883	0.43322	21.1961	0.43345	23.4828	0.216186	11.7608
0.26127	8.36124	0.26121	8.88108	0.21708	8.97136	0.21708	8.97136	0.217009	7.88097	0.21679	7.62906	0.43534	20.7533	0.21679	7.62906	0.216294	9.91064	0.43544	21.3148	0.43528	23.5936	0.218636	11.822
0.26256	8.4197	0.26247	8.93739	0.217424	9.01464	0.217424	9.01464	0.217742	7.93705	0.218055	7.69874	0.43767	20.8788	0.218055	7.69874	0.218569	9.96026	0.43765	21.4333	0.43732	23.7192	0.220312	11.8974
0.26379	8.47533	0.2637	8.99213	0.218537	9.05688	0.218537	9.05688	0.219159	7.9912	0.21881	7.76945	0.43994	21.0022	0.21881	7.76945	0.219258	10.0112	0.43934	21.5226	0.4395	23.8531	0.220889	11.9824
0.26498	8.529	0.26498	9.05086	0.2194	9.11308	0.2194	9.11308	0.221997	8.04408	0.220111	7.83018	0.44168	21.0937	0.220111	7.83018	0.220098	10.0645	0.44143	21.6356	0.4417	23.9879	0.222123	12.0673
0.26627	8.5892	0.26621	9.10549	0.220267	9.17103	0.220267	9.17103	0.222686	8.10601	0.221559	7.89134	0.44371	21.2027	0.221559	7.89134	0.221332	10.1258	0.44373	21.7598	0.44371	24.1107	0.222825	12.1479
0.26754	8.64727	0.26746	9.16257	0.221255	9.23359	0.221255	9.23359	0.223352	8.16904	0.223008	7.95307	0.44603	21.3279	0.223008	7.95307	0.222078	10.1859	0.44603	21.8844	0.44559	24.2251	0.224295	12.2242
0.26876	8.70221	0.2687	9.21854	0.22312	9.29092	0.22312	9.29092	0.223826	8.23134	0.222802	8.00362	0.44822	21.4461	0.222802	8.00362	0.222494	10.2446	0.44776	21.976	0.44777	24.3595	0.224358	12.3019
0.26997	8.75816	0.26998	9.27659	0.224	9.35165	0.224	9.35165	0.224809	8.29313	0.225265	8.06695	0.4499	21.5341	0.225265	8.06695	0.224184	10.3027	0.44978	22.0853	0.45006	24.4997	0.226074	12.3698
0.27127	8.81974	0.27118	9.33052	0.224581	9.41341	0.224581	9.41341	0.226289	8.35778	0.225458	8.13063	0.452	21.6468	0.225458	8.13063	0.224989	10.3554	0.45205	22.2073	0.45227	24.6351	0.226647	12.43
0.27252	8.87568	0.27244	9.3889	0.224805	9.46168	0.224805	9.46168	0.227031	8.40836	0.227822	8.19708	0.45431	21.7714	0.227822	8.19708	0.22679	10.4099	0.45433	22.3301	0.45408	24.7443	0.228694	12.489
0.27374	8.93203	0.27373	9.44709	0.226405	9.51823	0.226405	9.51823	0.228694	8.46121	0.228506	8.26695	0.45657	21.8937	0.228506	8.26695	0.227559	10.4651	0.45599	22.4169	0.45621	24.8747	0.230134	12.5511
0.27498	8.98905	0.27499	9.50305	0.227921	9.57337	0.227921	9.57337	0.230733	8.50953	0.229374	8.33114	0.45824	21.9815	0.229374	8.33114	0.228739	10.5108	0.45804	22.5276	0.45841	25.0099	0.231086	12.6084
0.27628	9.05	0.27619	9.55769	0.228444	9.62521	0.228444	9.62521	0.23075	8.55816	0.230791	8.38705	0.46027	22.0907	0.230791	8.38705	0.228797	10.5592	0.46037	22.6536	0.46049	25.1377	0.232328	12.6707
0.27751	9.10645	0.27746	9.61618	0.229794	9.68166	0.229794	9.68166	0.231989	8.61193	0.23143	8.43991	0.46254	22.2136	0.23143	8.43991	0.229347	10.6124	0.46264	22.7759	0.46232	25.2486	0.232802	12.7398
0.27874	9.16384	0.27873	9.67379	0.230943	9.73785	0.230943	9.73785	0.232525	8.66151	0.23303	8.49713	0.46487	22.3394	0.23303	8.49713	0.231229	10.6688	0.46432	22.8645	0.46443	25.3787	0.233334	12.8062
0.27999	9.2223	0.27996	9.72953	0.232369	9.80298	0.232369	9.80298	0.233071	8.71983	0.232556	8.55198	0.46655	22.4287	0.232556	8.55198	0.23215	10.7303	0.46631	22.9714	0.46675	25.5211	0.23451	12.8744
0.28127	9.28191	0.28118	9.78526	0.232892	9.86596	0.232892	9.86596	0.234	8.77512	0.235985	8.61243	0.46854	22.535	0.235985	8.61243	0.233129	10.7939	0.46859	23.0949	0.46901	25.6595	0.235395	12.9428
0.2825	9.3401	0.28248	9.84588	0.233383	9.92308	0.233383	9.92308	0.235932	8.83248	0.235699	8.67463	0.47095	22.6653	0.235699	8.67463	0.234479	10.8573	0.47096	23.2232	0.4707	25.7605	0.236598	13.0073
0.28375	9.39827	0.28375	9.90348	0.234157	9.98536	0.234157	9.98536	0.237349	8.89106	0.237197	8.73371	0.47331	22.7936	0.237197	8.73371	0.235449	10.9179	0.47264	23.3116	0.47278	25.8882	0.237313	13.0643
0.28501	9.45713	0.28497	9.95791	0.236477	10.0373	0.236477	10.0373	0.237577	8.94551	0.236888	8.79827	0.47498	22.8819	0.236888	8.79827	0.236182	10.9768	0.47459	23.4167	0.47518	26.0363	0.237568	13.1186
0.28626	9.51616	0.2862	10.0149	0.237671	10.0886	0.237671	10.0886	0.239472	8.99471	0.239097	8.85895	0.47696	22.988	0.239097	8.85895	0.238391	11.0402	0.477	23.5478	0.47741	26.1728	0.240013	13.1807
0.2875	9.57401	0.28749	10.0754	0.238234	10.1462	0.238234	10.1462	0.239253	9.04116	0.23983	8.90702	0.47922	23.1106	0.23983	8.90702	0.239298	11.0962	0.47932	23.6728	0.479	26.267	0.240912	13.2374
0.28878	9.63551	0.28873	10.1321	0.239691	10.1955	0.239691	10.1955	0.240098	9.08575	0.240889	8.95611	0.48158	23.239	0.240889	8.95611	0.24004	11.1474	0.48104	23.7634	0.48101	26.3907	0.241229	13.3003
0.29001	9.69436	0.28994	10.1883	0.241023	10.2452	0.241023	10.2452	0.240929	9.13516	0.242615	9.01119	0.48326	23.3283	0.242615	9.01119	0.240335	11.2008	0.48301	23.8692	0.48329	26.532	0.242029	13.3743
0.29126	9.75353	0.29119	10.2476	0.241524	10.3042	0.241524	10.3042	0.242279	9.17924	0.242686	9.05781	0.48521	23.4329	0.242686	9.05781	0.241287	11.2545	0.48528	23.9924	0.4857	26.6815	0.242284	13.4461
0.29251	9.81354	0.2925	10.3083	0.242431	10.3736	0.242431	10.3736	0.244005	9.22648	0.244479	9.11996	0.48763	23.5643	0.244479	9.11996	0.243286	11.3143	0.48761	24.1186	0.48732	26.7779	0.244984	13.5194
0.29377	9.8744	0.29372	10.3633	0.244519	10.4427	0.244519	10.4427	0.245731	9.28505	0.244135	9.18341	0.48997	23.6911	0.244135	9.18341	0.24376	11.3725	0.48936	24.2113	0.48935	26.9033	0.245963	13.5944
0.29499	9.93229	0.29495	10.4216	0.245382	10.5108	0.245382	10.5108	0.246459	9.34265	0.247103	9.2395	0.49164	23.7799	0.247103	9.2395	0.245065	11.4365	0.49125	24.3132	0.49164	27.045	0.246862	13.667
0.29624	9.9929	0.29621	10.4809	0.246482	10.5763	0.246482	10.5763	0.246473	9.40239	0.247309	9.30154	0.49358	23.8837	0.247309	9.30154	0.246576	11.496	0.49367	24.4448	0.494	27.1907	0.247389	13.7361
0.29753	10.0541	0.29749	10.5397	0.246701	10.6414	0.246701	10.6414	0.246938	9.46378	0.248583	9.36194	0.49596	24.012	0.248583	9.36194	0.246951	11.5575	0.4961	24.5764	0.49561	27.2869	0.248243	13.8031
0.29879	10.1145	0.2987	10.5956	0.248399	10.6952	0.248399	10.6952	0.248328	9.51945	0.249173	9.40905	0.49828	24.1375	0.249173	9.40905	0.247971	11.6227	0.49774	24.6628	0.49768	27.4144	0.249714	13.8647
0.29999	10.1715	0.29995	10.6545	0.249428	10.7484	0.249428	10.7484	0.249065	9.57292	0.25076	9.45351	0.50009	24.234	0.25076	9.45351	0.249169	11.6758	0.49964	24.7651	0.50012	27.5658	0.250389	13.9205
0.30126	10.2335	0.30121	10.714	0.250889	10.7971	0.250889	10.7971	0.250402	9.62126	0.250974	9.50128	0.50192	24.3314	0.250974	9.50128	0.249651	11.731	0.50202	24.894	0.50251	27.7135	0.251779	13.9775
0.30254	10.295	0.30247	10.7718	0.250787	10.8469	0.250787	10.8469	0.25194	9.67144	0.252306	9.55624	0.50421	24.4552	0.252306	9.55624	0.250438	11.7842	0.50434	25.0189	0.50402	27.8023	0.253504	14.0437
0.30377	10.3543	0.30371	10.8301	0.252414	10.9051	0.252414	10.9051	0.253049	9.72108	0.253178	9.61145	0.50654	24.5824	0.253178	9.61145	0.251989	11.8424	0.50618	25.1161	0.50603	27.9277	0.254586	14.1082
0.30498	10.4124	0.30497	10.8895	0.25405	10.9646	0.25405	10.9646	0.253755	9.76988	0.253125	9.67771	0.50834	24.679	0.253125	9.67771	0.252512	11.893	0.50798	25.212	0.50849	28.0805	0.255494	14.1789
0.30628	10.4766	0.3062	10.9468	0.254595	11.027	0.254595	11.027	0.254059	9.82597	0.255337	9.73141	0.51018	24.7762	0.255337	9.73141	0.254971	11.9488	0.51022	25.3344	0.51073	28.2191	0.255717	14.2518
0.30755	10.5379	0.30745	11.0056	0.25439	11.0855	0.25439	11.0855	0.254957	9.88149	0.255167	9.78977	0.51252	24.9039	0.255167	9.78977	0.256031	12.0093	0.51262	25.465	0.51238	28.3183	0.25637	14.3158
0.30877	10.5971	0.30871	11.0656	0.256401	11.1469	0.256401	11.1469	0.255784	9.93672	0.257376	9.83807	0.5148	25.0277	0.257376	9.83807	0.256513	12.0711	0.51445	25.5623	0.51434	28.4392	0.257617	14.3895
0.31	10.6566	0.30997	11.1246	0.256446	11.2046	0.256446	11.2046	0.256951	10.0009	0.257854	9.89142	0.5167	25.1298	0.257854	9.89142	0.257354	12.1289	0.51624	25.6579	0.51683	28.5937	0.258091	14.4548
0.3113	10.721	0.31118	11.1812	0.258261	11.252	0.258261	11.252	0.258891	10.0603	0.258842	9.93488	0.51855	25.2286	0.258842	9.93488	0.257452	12.1928	0.51856	25.7842	0.51915	28.7362	0.260259	14.5217
0.31253	10.7812	0.31244	11.2429	0.258869	11.3043	0.258869	11.3043	0.260121	10.1219	0.26004	9.98198	0.52097	25.3608	0.26004	9.98198	0.258963	12.2556	0.52088	25.9099	0.52073	28.8306	0.261131	14.5868
0.31375	10.8419	0.31372	11.3038	0.25966	11.3543	0.25966	11.3543	0.261341	10.1871	0.260536	10.038	0.52328	25.486	0.260536	10.038	0.259665	12.3114	0.52278	26.0115	0.52278	28.9575	0.262924	14.6482
0.31499	10.9036	0.31496	11.3616	0.261073	11.4035	0.261073	11.4035	0.262396	10.2448	0.262423	10.0952	0.52521	25.59	0.262423	10.0952	0.26194	12.3754	0.52462	26.1099	0.52515	29.1029	0.263366	14.7088
0.3163	10.9687	0.31617	11.42	0.261779	11.4543	0.261779	11.4543	0.26278	10.3033	0.261842	10.1533	0.52695	25.683	0.261842	10.1533	0.262817	12.4272	0.52702	26.241	0.52739	29.2401	0.264122	14.777
0.31752	11.0285	0.31746	11.4827	0.262722	11.5213	0.262722	11.5213	0.264032	10.3545	0.262749	10.2155	0.5292	25.8061	0.262749	10.2155	0.263062	12.481	0.52933	26.3662	0.529	29.3372	0.26473	14.8464
0.31875	11.0894	0.31874	11.5429	0.263849	11.5903	0.263849	11.5903	0.265476	10.4171	0.264148	10.2697	0.53149	25.9316	0.264148	10.2697	0.2649	12.5315	0.53131	26.4723	0.53094	29.4573	0.266679	14.9218
0.32001	11.1521	0.31995	11.5993	0.264832	11.6659	0.264832	11.6659	0.266451	10.471	0.265038	10.3253	0.53354	26.0429	0.265038	10.3253	0.266169	12.58	0.53301	26.563	0.53342	29.6123	0.266603	14.9976
0.32129	11.2154	0.32118	11.6594	0.266084	11.7451	0.266084	11.7451	0.268216	10.5366	0.266531	10.3813	0.53535	26.1395	0.266531	10.3813	0.266174	12.6389	0.53527	26.6872	0.53562	29.7479	0.268882	15.0747
0.32251	11.2754	0.32248	11.7229	0.267564	11.8213	0.267564	11.8213	0.269951	10.6023	0.266728	10.4402	0.5376	26.2627	0.266728	10.4402	0.267314	12.7057	0.53755	26.8112	0.53734	29.8514	0.268807	15.1462
0.32375	11.3377	0.32375	11.782	0.268511	11.885	0.268511	11.885	0.270201	10.6663	0.269057	10.5017	0.53979	26.3819	0.269057	10.5017	0.269164	12.7685	0.53961	26.9228	0.5393	29.9719	0.271185	15.2213
0.32501	11.401	0.32495	11.8392	0.270188	11.9416	0.270188	11.9416	0.270684	10.7308	0.268981	10.571	0.54195	26.4992	0.268981	10.571	0.270434	12.8349	0.54143	27.0204	0.54163	30.1165	0.27232	15.2807
0.32627	11.4635	0.32618	11.8991	0.271448	11.9952	0.271448	11.9952	0.272307	10.7963	0.271444	10.6456	0.54381	26.5995	0.271444	10.6456	0.27127	12.9038	0.54366	27.1422	0.5439	30.2562	0.272749	15.3428
0.32751	11.5257	0.3275	11.963	0.272208	12.0538	0.272208	12.0538	0.272883	10.8476	0.272606	10.7236	0.54587	26.7107	0.272606	10.7236	0.272222	12.9591	0.54587	27.2629	0.54581	30.3722	0.273223	15.4062
0.32877	11.5887	0.32873	12.0202	0.273254	12.107	0.273254	12.107	0.274158	10.9049	0.27393	10.7999	0.54802	26.8265	0.27393	10.7999	0.272777	13.0198	0.54801	27.3788	0.54773	30.4901	0.274703	15.4723
0.33	11.6502	0.32994	12.0786	0.274752	12.1632	0.274752	12.1632	0.275423	10.9562	0.274622	10.8698	0.55016	26.9432	0.274622	10.8698	0.274471	13.0749	0.54989	27.4794	0.55014	30.6394	0.275382	15.5361
0.33125	11.7139	0.3312	12.1406	0.274989	12.2247	0.274989	12.2247	0.277439	11.0207	0.275195	10.9325	0.55193	27.0387	0.275195	10.9325	0.274466	13.1278	0.55195	27.5913	0.55225	30.7683	0.276808	15.6078
0.33251	11.7773	0.33249	12.2033	0.27654	12.2868	0.27654	12.2868	0.278673	11.0835	0.27747	10.9907	0.55409	27.1567	0.27747	10.9907	0.276187	13.177	0.55407	27.7058	0.5541	30.8817	0.277989	15.6817
0.33377	11.8407	0.33372	12.2607	0.277698	12.3472	0.277698	12.3472	0.28013	11.1568	0.278114	11.0512	0.55625	27.2748	0.278114	11.0512	0.277377	13.229	0.55622	27.823	0.55595	30.9947	0.280085	15.7556
0.33498	11.9022	0.33494	12.3208	0.27844	12.4068	0.27844	12.4068	0.280134	11.2359	0.279598	11.1131	0.55848	27.3958	0.279598	11.1131	0.277171	13.2871	0.55805	27.9209	0.55845	31.1508	0.280322	15.8328
0.33624	11.9669	0.3362	12.3837	0.279553	12.4684	0.279553	12.4684	0.280859	11.3053	0.279298	11.1829	0.56032	27.495	0.279298	11.1829	0.27971	13.353	0.56011	28.0336	0.56054	31.2794	0.280362	15.9038
0.33752	12.0329	0.33748	12.4453	0.281323	12.5163	0.281323	12.5163	0.282593	11.3769	0.28165	11.2468	0.56237	27.6062	0.28165	11.2468	0.280957	13.416	0.56234	28.1553	0.56251	31.4004	0.282066	15.97
0.33876	12.0957	0.3387	12.504	0.281721	12.5648	0.281721	12.5648	0.28393	11.4426	0.283062	11.3226	0.56452	27.7226	0.283062	11.3226	0.281673	13.476	0.56454	28.274	0.56439	31.515	0.282875	16.0375
0.33997	12.1578	0.33996	12.5667	0.28338	12.6153	0.28338	12.6153	0.285695	11.5121	0.282548	11.3774	0.56686	27.8505	0.282548	11.3774	0.282008	13.5378	0.56687	28.3772	0.56683	31.6676	0.283568	16.091
0.34126	12.2244	0.34121	12.6274	0.283357	12.6734	0.283357	12.6734	0.286813	11.5684	0.285378	11.4364	0.56895	27.9641	0.285378	11.4364	0.283407	13.6	0.56943	28.4447	0.5689	31.7944	0.284256	16.1612
0.34254	12.2907	0.34246	12.6886	0.28486	12.7278	0.28486	12.7278	0.286679	11.6169	0.285673	11.4924	0.57084	28.0653	0.285673	11.4924	0.284046	13.6547	0.56969	28.4446	0.57096	31.9213	0.286013	16.2306
0.34376	12.3524	0.34371	12.7506	0.285785	12.791	0.285785	12.791	0.286858	11.6637	0.287063	11.5444	0.57289	28.1768	0.287063	11.5444	0.284864	13.7091	0.57179	28.5617	0.57275	32.0298	0.287846	16.3002
0.34498	12.4146	0.34499	12.8137	0.287229	12.8555	0.287229	12.8555	0.287613	11.7082	0.288525	11.5983	0.57522	28.3037	0.288525	11.5983	0.286804	13.7617	0.57521	28.752	0.57511	32.1767	0.288856	16.3742
0.34628	12.4829	0.34622	12.8729	0.287904	12.9219	0.287904	12.9219	0.289401	11.7495	0.289634	11.6553	0.57712	28.4075	0.289634	11.6553	0.288128	13.8067	0.57691	28.8417	0.57711	32.299	0.290707	16.4538
0.34755	12.5483	0.34747	12.9347	0.289071	12.9865	0.289071	12.9865	0.290036	11.7908	0.290363	11.7213	0.57906	28.5124	0.290363	11.7213	0.28942	13.8606	0.57893	28.9515	0.57927	32.4334	0.290327	16.5254
0.34875	12.609	0.34873	12.9971	0.290219	13.0513	0.290219	13.0513	0.291364	11.8326	0.290331	11.7805	0.58117	28.6268	0.290331	11.7805	0.289518	13.9118	0.58127	29.0802	0.58117	32.5499	0.291431	16.5933
0.34998	12.6731	0.34998	13.0576	0.290291	13.1094	0.290291	13.1094	0.29148	11.8797	0.292133	11.844	0.5836	28.7598	0.292133	11.844	0.291355	13.978	0.58322	29.1861	0.58331	32.6831	0.291462	16.6638
0.3513	12.7418	0.35119	13.1173	0.291833	13.1689	0.291833	13.1689	0.291619	11.925	0.291793	11.9034	0.58562	28.8695	0.291793	11.9034	0.291914	14.0381	0.5851	29.289	0.58536	32.8089	0.293152	16.7305
0.35252	12.8046	0.35246	13.1799	0.292392	13.222	0.292392	13.222	0.292633	11.973	0.293572	11.9572	0.58743	28.966	0.293572	11.9572	0.29195	14.1023	0.58723	29.4045	0.58758	32.9472	0.294363	16.7875
0.35374	12.8673	0.35374	13.2434	0.293599	13.2832	0.293599	13.2832	0.293894	12.0168	0.293827	12.0079	0.58953	29.0805	0.293827	12.0079	0.293108	14.1652	0.58962	29.5354	0.58942	33.0588	0.295436	16.8418
0.355	12.933	0.35497	13.3026	0.294439	13.3378	0.294439	13.3378	0.294976	12.0617	0.295848	12.0572	0.59201	29.2164	0.295848	12.0572	0.294645	14.231	0.59175	29.6509	0.59157	33.1929	0.296996	16.8963
0.35629	13.0002	0.35618	13.3628	0.296196	13.3995	0.296196	13.3995	0.296836	12.1073	0.296232	12.1081	0.594	29.3238	0.296232	12.1081	0.296156	14.2914	0.59348	29.7436	0.59372	33.3249	0.298476	16.9539
0.35752	13.0638	0.35747	13.4271	0.297198	13.4662	0.297198	13.4662	0.296621	12.162	0.297618	12.1663	0.59568	29.4125	0.297618	12.1663	0.297511	14.3543	0.59561	29.8601	0.59601	33.4672	0.298588	17.0108
0.35874	13.1278	0.35872	13.4891	0.297533	13.533	0.297533	13.533	0.298668	12.2183	0.297953	12.2204	0.59769	29.5225	0.297953	12.2204	0.29836	14.4123	0.59805	29.9936	0.59802	33.5893	0.299567	17.0723
0.36	13.1939	0.35993	13.549	0.299455	13.6019	0.299455	13.6019	0.299361	12.2985	0.299133	12.2852	0.60019	29.6595	0.299133	12.2852	0.299044	14.4668	0.6001	30.1038	0.60006	33.7143	0.300072	17.1446
0.36128	13.2614	0.36116	13.6113	0.299567	13.6659	0.299567	13.6659	0.300989	12.3788	0.299916	12.3464	0.60235	29.7779	0.299916	12.3464	0.300077	14.5248	0.60177	30.193	0.60284	33.8195	0.301029	17.2192
0.3625	13.3255	0.36245	13.6773	0.301315	13.73	0.301315	13.73	0.302826	12.4698	0.300948	12.4025	0.60399	29.8654	0.300948	12.4025	0.301025	14.5787	0.60378	30.3027	0.60386	33.873	0.30224	17.2925
0.36376	13.3923	0.36372	13.7396	0.301901	13.7872	0.301901	13.7872	0.304699	12.5585	0.302227	12.4581	0.60609	29.9796	0.302227	12.4581	0.302406	14.6455	0.60622	30.4371	0.60622	34.0245	0.303988	17.3774
0.365	13.4583	0.36493	13.8	0.302482	13.8418	0.302482	13.8418	0.305168	12.6494	0.302871	12.5108	0.60853	30.1132	0.302871	12.5108	0.302822	14.7112	0.60846	30.559	0.60826	34.1498	0.304292	17.4506
0.36626	13.5249	0.36617	13.8631	0.304167	13.8962	0.304167	13.8962	0.306469	12.7349	0.305338	12.5726	0.61063	30.2276	0.305338	12.5726	0.303904	14.7776	0.61008	30.6455	0.61036	34.2805	0.306112	17.5222
0.36751	13.5909	0.36747	13.9291	0.304592	13.9505	0.304592	13.9505	0.307761	12.8173	0.304614	12.6287	0.61224	30.3121	0.304614	12.6287	0.304444	14.8417	0.61217	30.7599	0.61276	34.43	0.30722	17.5894
0.36879	13.6585	0.36871	13.9903	0.306268	14.0089	0.306268	14.0089	0.308633	12.8937	0.306997	12.6965	0.61449	30.435	0.306997	12.6965	0.306528	14.9044	0.61454	30.8898	0.61478	34.5537	0.307538	17.6511
0.37002	13.7232	0.36994	14.0524	0.306809	14.0693	0.306809	14.0693	0.310828	12.9635	0.30815	12.7708	0.61848	30.5855	0.30815	12.7708	0.307963	14.9624	0.61676	31.0109	0.61658	34.6632	0.308986	17.7177
0.37127	13.7896	0.37121	14.1174	0.308432	14.1334	0.308432	14.1334	0.313143	13.039	0.308065	12.8427	0.61862	30.5856	0.308065	12.8427	0.308736	15.0179	0.61834	31.0946	0.61867	34.7924	0.310144	17.7832
0.37254	13.8562	0.3725	14.182	0.308771	14.1979	0.308771	14.1979	0.314203	13.1063	0.310399	12.9152	0.62011	30.6622	0.310399	12.9152	0.309854	15.0712	0.6205	31.2136	0.62112	34.9441	0.31072	17.8549
0.37378	13.9226	0.37372	14.2421	0.31068	14.2689	0.31068	14.2689	0.314672	13.1773	0.310747	12.9798	0.62282	30.8142	0.310747	12.9798	0.310967	15.1263	0.62303	31.3527	0.62304	35.0606	0.312611	17.9273
0.37499	13.9865	0.37496	14.3052	0.310434	14.3267	0.310434	14.3267	0.316125	13.2535	0.311315	13.0438	0.62523	30.9472	0.311315	13.0438	0.311441	15.1757	0.62531	31.4767	0.62476	35.1645	0.313336	18.0009
0.37625	14.0537	0.37623	14.3695	0.312191	14.3908	0.312191	14.3908	0.316201	13.3247	0.313622	13.1064	0.62741	31.0672	0.313622	13.1064	0.311628	15.2266	0.62673	31.5507	0.6269	35.2978	0.31427	18.0759
0.37754	14.1228	0.37748	14.4319	0.313573	14.4419	0.313573	14.4419	0.318052	13.4017	0.314292	13.1654	0.62902	31.1532	0.314292	13.1654	0.313537	15.2866	0.62888	31.6701	0.62928	35.4446	0.315016	18.1481
0.37877	14.1875	0.3787	14.4936	0.314762	14.4996	0.314762	14.4996	0.319451	13.4768	0.316058	13.2322	0.63117	31.2706	0.316058	13.2322	0.31351	15.3548	0.63132	31.8049	0.63145	35.5783	0.316022	18.2132
0.37998	14.2519	0.37997	14.5588	0.315839	14.5561	0.315839	14.5561	0.320359	13.5437	0.316268	13.304	0.63364	31.4059	0.316268	13.304	0.315392	15.4169	0.63349	31.9238	0.6331	35.6774	0.316478	18.2751
0.38126	14.321	0.38122	14.6217	0.315674	14.6145	0.315674	14.6145	0.321968	13.6053	0.317971	13.3743	0.63583	31.5257	0.317971	13.3743	0.316617	15.4859	0.63511	32.0101	0.63516	35.8027	0.317542	18.3418
0.38252	14.3881	0.38245	14.6853	0.318459	14.6809	0.318459	14.6809	0.323626	13.6594	0.31942	13.4431	0.63738	31.6077	0.31942	13.4431	0.318347	15.5503	0.63722	32.1259	0.63755	35.9352	0.319125	18.404
0.38373	14.4532	0.3837	14.7491	0.317618	14.7529	0.317618	14.7529	0.324967	13.7148	0.318257	13.5085	0.63963	31.7303	0.318257	13.5085	0.319496	15.6149	0.63971	32.2626	0.63973	36.07	0.320908	18.4718
0.38495	14.5194	0.38497	14.8141	0.319934	14.8227	0.319934	14.8227	0.325276	13.7708	0.320622	13.5724	0.64195	31.8565	0.320622	13.5724	0.32027	15.6681	0.64187	32.3794	0.64144	36.1729	0.322267	18.5361
0.38626	14.5903	0.38619	14.8764	0.320806	14.8886	0.320806	14.8886	0.325222	13.8205	0.321494	13.6261	0.64404	31.9701	0.321494	13.6261	0.320945	15.7245	0.64348	32.4652	0.64351	36.3011	0.322862	18.6055
0.38752	14.6585	0.38744	14.9413	0.322174	14.9588	0.322174	14.9588	0.326948	13.8785	0.32288	13.6809	0.64557	32.0522	0.32288	13.6809	0.32178	15.7781	0.64566	32.5853	0.64604	36.4577	0.323734	18.6756
0.38873	14.7231	0.38871	15.0068	0.323229	15.0286	0.323229	15.0286	0.328124	13.9344	0.324221	13.7406	0.64777	32.173	0.324221	13.7406	0.322214	15.8351	0.64801	32.7139	0.64824	36.5909	0.323667	18.7531
0.38997	14.7909	0.38997	15.071	0.324395	15.0866	0.324395	15.0866	0.329053	13.9937	0.324346	13.7993	0.65026	32.3109	0.324346	13.7993	0.323891	15.8934	0.65014	32.829	0.64977	36.6815	0.324476	18.8221
0.39128	14.8622	0.39118	15.1338	0.32562	15.1442	0.32562	15.1442	0.330117	14.0562	0.326465	13.8628	0.65227	32.4205	0.326465	13.8628	0.324664	15.9573	0.65168	32.911	0.65189	36.8137	0.325982	18.8923
0.39251	14.928	0.39245	15.1995	0.32672	15.1985	0.32672	15.1985	0.331239	14.1097	0.326054	13.9282	0.65398	32.5123	0.326054	13.9282	0.325781	16.0249	0.65379	33.0281	0.65424	36.9596	0.32769	18.9574
0.39374	14.9948	0.39375	15.2667	0.327265	15.2539	0.327265	15.2539	0.332853	14.1733	0.327395	13.991	0.65606	32.6254	0.327395	13.991	0.327784	16.0988	0.65635	33.1698	0.6565	37.0999	0.328472	19.0243
0.39501	15.064	0.39498	15.3289	0.329138	15.3116	0.329138	15.3116	0.333703	14.2294	0.329903	14.0559	0.65846	32.7571	0.329903	14.0559	0.327266	16.166	0.65839	33.2809	0.65802	37.1903	0.329165	19.0855
0.3963	15.1337	0.3962	15.3923	0.329983	15.3679	0.329983	15.3679	0.333957	14.2776	0.329031	14.1095	0.66062	32.8757	0.329031	14.1095	0.329438	16.2338	0.66004	33.3687	0.66027	37.332	0.329961	19.1467
0.39753	15.1998	0.39749	15.4588	0.330868	15.4294	0.330868	15.4294	0.333703	14.3261	0.3306	14.1638	0.66242	32.9725	0.3306	14.1638	0.330265	16.2979	0.66211	33.4834	0.66269	37.4822	0.330837	19.2121
0.39876	15.2675	0.39876	15.524	0.331494	15.498	0.331494	15.498	0.335312	14.38	0.330949	14.2134	0.66453	33.0873	0.330949	14.2134	0.331942	16.3567	0.66451	33.6149	0.66494	37.6212	0.332205	19.2831
0.40002	15.3354	0.39997	15.5857	0.332232	15.5651	0.332232	15.5651	0.336908	14.4206	0.331767	14.2736	0.66694	33.2197	0.331767	14.2736	0.332393	16.4102	0.6667	33.7347	0.66647	37.7114	0.334105	19.3563
0.40128	15.4033	0.4012	15.6503	0.333148	15.6308	0.333148	15.6308	0.33769	14.4741	0.334896	14.3339	0.66895	33.3288	0.334896	14.3339	0.332313	16.4648	0.66851	33.8316	0.66864	37.8466	0.3344	19.4391
0.4025	15.4695	0.4025	15.7178	0.333783	15.6945	0.333783	15.6945	0.338803	14.5296	0.334673	14.3984	0.67068	33.4224	0.334673	14.3984	0.335509	16.5143	0.67055	33.943	0.67103	37.9942	0.33592	19.519
0.40376	15.5388	0.40374	15.7803	0.334722	15.7562	0.334722	15.7562	0.340444	14.586	0.33592	14.4635	0.67279	33.5373	0.33592	14.4635	0.335956	16.5728	0.67299	34.0771	0.67318	38.1258	0.336774	19.5976
0.40502	15.6069	0.40495	15.8433	0.336376	15.8137	0.336376	15.8137	0.340497	14.6502	0.337154	14.5273	0.67521	33.6716	0.337154	14.5273	0.336823	16.6359	0.67502	34.1868	0.67476	38.2197	0.338361	19.6799
0.40625	15.6743	0.40618	15.9088	0.33714	15.8693	0.33714	15.8693	0.340614	14.7095	0.336783	14.5887	0.67725	33.7828	0.336783	14.5887	0.33892	16.6965	0.67678	34.2818	0.6768	38.3474	0.339925	19.7555
0.4075	15.7432	0.40748	15.9769	0.338352	15.9301	0.338352	15.9301	0.342241	14.7651	0.33925	14.6425	0.67915	33.8862	0.33925	14.6425	0.338441	16.7636	0.67882	34.3935	0.67927	38.5022	0.341141	19.8241
0.40877	15.8137	0.4087	16.0395	0.340104	15.9886	0.340104	15.9886	0.343493	14.8231	0.338656	14.6973	0.68122	33.9991	0.338656	14.6973	0.338991	16.8237	0.68126	34.5284	0.68148	38.639	0.34098	19.8882
0.40999	15.8812	0.40992	16.1038	0.340046	16.0481	0.340046	16.0481	0.343689	14.8745	0.341566	14.7519	0.68359	34.1298	0.341566	14.7519	0.34086	16.8784	0.68334	34.6412	0.68308	38.735	0.342013	19.948
0.41124	15.9497	0.41119	16.1718	0.341499	16.1209	0.341499	16.1209	0.344954	14.9205	0.341043	14.8099	0.68565	34.2412	0.341043	14.8099	0.340994	16.9346	0.6852	34.742	0.68519	38.8676	0.342813	20.015
0.41251	16.0197	0.41246	16.2372	0.342835	16.1827	0.342835	16.1827	0.345746	14.9669	0.343032	14.8754	0.68762	34.3483	0.343032	14.8754	0.342688	16.9891	0.68726	34.8544	0.68754	39.0136	0.344717	20.0792
0.41377	16.0897	0.41368	16.3013	0.34318	16.2569	0.34318	16.2569	0.347288	15.0145	0.343385	14.9399	0.68955	34.4524	0.343385	14.9399	0.343962	17.0503	0.68967	34.9864	0.68979	39.1519	0.345629	20.1422
0.41499	16.1575	0.41493	16.3678	0.344887	16.3216	0.344887	16.3216	0.347744	15.0694	0.344186	15.0084	0.69188	34.5802	0.344186	15.0084	0.344986	17.0973	0.69169	35.0956	0.69147	39.2527	0.347587	20.2166
0.41625	16.2275	0.41621	16.4348	0.346027	16.3872	0.346027	16.3872	0.349013	15.1217	0.346676	15.0753	0.6938	34.6843	0.346676	15.0753	0.345818	17.1595	0.69373	35.206	0.69362	39.3849	0.348115	20.2891
0.41755	16.2991	0.41746	16.4996	0.346667	16.4453	0.346667	16.4453	0.349599	15.1824	0.347006	15.1381	0.69598	34.8035	0.347006	15.1381	0.347136	17.2202	0.69555	35.3034	0.69609	39.5374	0.348522	20.3634
0.41878	16.3666	0.41869	16.5654	0.347592	16.5041	0.347592	16.5041	0.351141	15.2411	0.348665	15.1978	0.69793	34.9099	0.348665	15.1978	0.347972	17.2873	0.69797	35.4362	0.6981	39.6599	0.349273	20.4397
0.42	16.4343	0.41997	16.6323	0.350153	16.5553	0.350153	16.5553	0.350779	15.2984	0.348361	15.2578	0.70006	35.0257	0.348361	15.2578	0.349515	17.3503	0.69989	35.5394	0.69989	39.769	0.350967	20.5097
0.42129	16.5058	0.42122	16.6975	0.350475	16.6095	0.350475	16.6095	0.351383	15.3626	0.350927	15.3176	0.70242	35.0903	0.350927	15.3176	0.350261	17.4224	0.70202	35.6565	0.70195	39.8969	0.351892	20.5739
0.42256	16.5762	0.42246	16.7618	0.350896	16.6681	0.350896	16.6681	0.353716	15.4141	0.352018	15.3779	0.70381	35.1633	0.352018	15.3779	0.350619	17.4875	0.70399	35.7636	0.70419	40.0355	0.353386	20.6381
0.42377	16.6429	0.42372	16.8295	0.351785	16.734	0.351785	16.734	0.355451	15.4643	0.352889	15.4499	0.7061	35.2909	0.352889	15.4499	0.351701	17.5575	0.70615	35.8819	0.7064	40.1723	0.354342	20.6935
0.425	16.7108	0.425	16.8965	0.352241	16.8002	0.352241	16.8002	0.356166	15.5092	0.354016	15.5194	0.70838	35.4155	0.354016	15.5194	0.353203	17.6158	0.70816	35.9901	0.70836	40.2927	0.354937	20.757
0.4263	16.7835	0.42622	16.9604	0.354217	16.868	0.354217	16.868	0.356948	15.5515	0.353819	15.5884	0.71042	35.5263	0.353819	15.5884	0.354249	17.6795	0.71094	36.0994	0.71037	40.4165	0.355647	20.8181
0.42754	16.8512	0.42746	17.0256	0.354691	16.9291	0.354691	16.9291	0.357717	15.6001	0.356139	15.6621	0.71282	35.6585	0.356139	15.6621	0.355621	17.7317	0.71202	36.1297	0.71264	40.5568	0.356443	20.8783
0.42874	16.9179	0.42874	17.0943	0.356291	16.9973	0.356291	16.9973	0.35782	15.6482	0.356707	15.7252	0.71469	35.7581	0.356707	15.7252	0.356305	17.7912	0.71408	36.247	0.71475	40.6809	0.357941	20.9539
0.42999	16.9886	0.42997	17.1577	0.3574	17.0526	0.3574	17.0526	0.358392	15.7006	0.358804	15.7856	0.71677	35.8713	0.358804	15.7856	0.35774	17.8467	0.71657	36.3836	0.71666	40.7968	0.359058	21.0281
0.43127	17.061	0.43118	17.2222	0.357771	17.1159	0.357771	17.1159	0.359045	15.7517	0.358781	15.8454	0.71881	35.9821	0.358781	15.8454	0.358004	17.908	0.71885	36.5086	0.71861	40.9158	0.360869	21.1025
0.4325	17.1299	0.43244	17.2918	0.359036	17.1744	0.359036	17.1744	0.359912	15.8076	0.360261	15.907	0.72113	36.1092	0.360261	15.907	0.359743	17.9661	0.72077	36.6112	0.72084	41.0544	0.360869	21.1762
0.43372	17.1982	0.43373	17.3602	0.360471	17.2356	0.360471	17.2356	0.361611	15.861	0.360909	15.9694	0.72292	36.2055	0.360909	15.9694	0.360485	18.0338	0.72284	36.7235	0.7229	41.1809	0.361548	21.2499
0.43499	17.2713	0.43495	17.4234	0.361401	17.2949	0.361401	17.2949	0.362536	15.9171	0.362192	16.0413	0.72498	36.3178	0.362192	16.0413	0.363386	18.1029	0.72485	36.8328	0.72502	41.3123	0.362648	21.3216
0.43626	17.3423	0.43618	17.4901	0.362568	17.3597	0.362568	17.3597	0.363761	15.9597	0.362711	16.1147	0.72718	36.4375	0.362711	16.1147	0.362259	18.1676	0.7272	36.9613	0.7269	41.4277	0.364266	21.3812
0.43748	17.4106	0.43746	17.5594	0.36318	17.4326	0.36318	17.4326	0.363971	16.0081	0.364615	16.1833	0.72956	36.5678	0.364615	16.1833	0.364285	18.2333	0.72902	37.0587	0.72911	41.5656	0.364704	21.4406
0.43873	17.4812	0.43872	17.6267	0.364105	17.5089	0.364105	17.5089	0.364646	16.0563	0.365674	16.2467	0.73142	36.6683	0.365674	16.2467	0.364656	18.2962	0.73102	37.1684	0.73124	41.6966	0.366265	21.5064
0.44001	17.5533	0.43993	17.6899	0.365849	17.5818	0.365849	17.5818	0.365567	16.1062	0.365965	16.3048	0.73329	36.769	0.365965	16.3048	0.365648	18.3502	0.73323	37.2891	0.73345	41.8338	0.367503	21.5664
0.44125	17.6223	0.44118	17.7593	0.366935	17.652	0.366935	17.652	0.366448	16.1559	0.367995	16.3637	0.73546	36.8863	0.367995	16.3637	0.366399	18.4059	0.73564	37.4214	0.7352	41.9392	0.367682	21.6352
0.44249	17.692	0.44249	17.8294	0.367852	17.7216	0.367852	17.7216	0.366783	16.2151	0.36774	16.4183	0.73792	37.0212	0.36774	16.4183	0.367932	18.4623	0.7375	37.5209	0.73737	42.0742	0.369447	21.7047
0.44377	17.7642	0.44374	17.8946	0.369456	17.7831	0.369456	17.7831	0.368303	16.2755	0.369917	16.4769	0.73964	37.1129	0.369917	16.4769	0.369162	18.5155	0.73937	37.6226	0.73959	42.2105	0.370149	21.774
0.44503	17.8346	0.44495	17.9585	0.370677	17.8474	0.370677	17.8474	0.370663	16.3373	0.369899	16.5329	0.74148	37.2117	0.369899	16.5329	0.370261	18.575	0.7415	37.7384	0.7419	42.3525	0.372398	21.8543
0.44626	17.9029	0.44621	18.0281	0.371508	17.9016	0.371508	17.9016	0.37099	16.4015	0.371575	16.6015	0.74366	37.3308	0.371575	16.6015	0.371173	18.6355	0.74395	37.8722	0.74364	42.4563	0.372724	21.9314
0.44752	17.9743	0.44751	18.0969	0.371848	17.9577	0.371848	17.9577	0.371665	16.4642	0.372022	16.665	0.74618	37.4692	0.372022	16.665	0.372537	18.6972	0.74574	37.967	0.74576	42.5882	0.372858	22.004
0.4488	18.0465	0.44873	18.1609	0.373466	18.0151	0.373466	18.0151	0.372505	16.5321	0.374266	16.7337	0.748	37.568	0.374266	16.7337	0.372582	18.7597	0.74755	38.0655	0.74782	42.7146	0.374016	22.0778
0.45002	18.1143	0.44995	18.227	0.373887	18.0833	0.373887	18.0833	0.373533	16.5975	0.374208	16.7941	0.74982	37.6659	0.374208	16.7941	0.373364	18.8232	0.74973	38.1842	0.75016	42.861	0.375085	22.1429
0.45126	18.1842	0.45124	18.2981	0.374986	18.1447	0.374986	18.1447	0.375089	16.657	0.375554	16.8479	0.75194	37.7815	0.375554	16.8479	0.373708	18.8874	0.75218	38.3197	0.75188	42.9645	0.376233	22.207
0.45253	18.2564	0.45251	18.3651	0.375295	18.2154	0.375295	18.2154	0.375567	16.7171	0.375585	16.904	0.75444	37.9189	0.375585	16.904	0.375899	18.9496	0.7541	38.4226	0.75399	43.0964	0.378098	22.2734
0.45376	18.3257	0.45372	18.4293	0.377168	18.2816	0.377168	18.2816	0.376967	16.7797	0.378178	16.959	0.75635	38.0225	0.378178	16.959	0.377302	19.0112	0.75589	38.52	0.75627	43.2379	0.378406	22.3333
0.45498	18.3962	0.45495	18.4958	0.377534	18.347	0.377534	18.347	0.378625	16.8405	0.377789	17.0098	0.75811	38.1161	0.377789	17.0098	0.378187	19.0674	0.75799	38.6351	0.75867	43.3875	0.379479	22.3956
0.45625	18.4681	0.45622	18.566	0.378969	18.4068	0.378969	18.4068	0.378527	16.9079	0.380145	17.0762	0.76034	38.2372	0.380145	17.0762	0.379779	19.13	0.76047	38.7716	0.76034	43.4873	0.380659	22.4646
0.45753	18.543	0.45745	18.6322	0.379729	18.4649	0.379729	18.4649	0.380351	16.9789	0.3796	17.1401	0.76294	38.379	0.3796	17.1401	0.380297	19.1837	0.76245	38.8778	0.76236	43.6125	0.380762	22.5435
0.45875	18.6114	0.45868	18.6989	0.3815	18.5158	0.3815	18.5158	0.381272	17.0475	0.380838	17.2119	0.76479	38.4781	0.380838	17.2119	0.381652	19.246	0.76416	38.9697	0.76468	43.756	0.382715	22.6273
0.45998	18.6827	0.45994	18.7672	0.381647	18.5678	0.381647	18.5678	0.382961	17.1192	0.38179	17.2805	0.76647	38.5671	0.38179	17.2805	0.382121	19.3133	0.76637	39.091	0.76697	43.8975	0.383981	22.7115
0.46125	18.7558	0.4612	18.836	0.38306	18.6222	0.38306	18.6222	0.384951	17.1863	0.383458	17.3435	0.76865	38.6862	0.383458	17.3435	0.383713	19.3758	0.76896	39.2317	0.76862	43.9965	0.385116	22.798
0.46252	18.8284	0.46244	18.9033	0.38394	18.6781	0.38394	18.6781	0.385572	17.2535	0.383896	17.4103	0.77111	38.8216	0.383896	17.4103	0.383811	19.4424	0.77092	39.3353	0.77052	44.1147	0.385161	22.8734
0.46373	18.8967	0.4637	18.9715	0.385764	18.7384	0.385764	18.7384	0.386506	17.3036	0.386059	17.4685	0.77304	38.927	0.386059	17.4685	0.384946	19.5108	0.77252	39.4209	0.77276	44.255	0.386117	22.9496
0.46499	18.9691	0.46495	19.0394	0.386783	18.8057	0.386783	18.8057	0.387025	17.3676	0.386448	17.5331	0.77475	39.0186	0.386448	17.5331	0.386833	19.5692	0.77473	39.5424	0.77531	44.4156	0.388522	23.0226
0.46629	19.0442	0.46619	19.1064	0.387879	18.8716	0.387879	18.8716	0.388236	17.4199	0.387843	17.5944	0.77707	39.1466	0.387843	17.5944	0.388487	19.6255	0.7771	39.6725	0.77704	44.5199	0.390141	23.1012
0.46754	19.1154	0.46745	19.1745	0.389099	18.9429	0.389099	18.9429	0.389756	17.4782	0.388518	17.664	0.77959	39.2844	0.388518	17.664	0.388979	19.6791	0.77918	39.7852	0.77885	44.6318	0.390968	23.1737
0.46875	19.1839	0.46873	19.2439	0.389631	19.0136	0.389631	19.0136	0.391102	17.5371	0.389774	17.7375	0.78149	39.3877	0.389774	17.7375	0.388858	19.7346	0.78081	39.8721	0.78122	44.7808	0.391759	23.2441
0.47001	19.2565	0.46996	19.3096	0.390892	19.0807	0.390892	19.0807	0.390033	17.6025	0.391401	17.8104	0.78315	39.4755	0.391401	17.8104	0.389667	19.7864	0.78315	40.0023	0.78366	44.933	0.393292	23.3145
0.47131	19.3313	0.47119	19.3769	0.392546	19.1468	0.392546	19.1468	0.391893	17.6684	0.392859	17.8783	0.78545	39.6014	0.392859	17.8783	0.391196	19.8401	0.78559	40.1357	0.78527	45.0285	0.394079	23.3911
0.47253	19.4004	0.47247	19.4478	0.392957	19.2085	0.392957	19.2085	0.392774	17.7321	0.392769	17.9475	0.78785	39.7321	0.392769	17.9475	0.392729	19.9051	0.78765	40.2464	0.78721	45.1487	0.394678	23.4659
0.47376	19.4704	0.47375	19.5169	0.394101	19.2723	0.394101	19.2723	0.39424	17.7974	0.393632	18.0106	0.7898	39.8372	0.393632	18.0106	0.39378	19.9663	0.78919	40.3283	0.78962	45.2973	0.396104	23.5393
0.47504	19.5448	0.47496	19.5815	0.395255	19.3327	0.395255	19.3327	0.395004	17.8591	0.394973	18.0732	0.79139	39.9211	0.394973	18.0732	0.39483	20.0404	0.7915	40.4555	0.79214	45.4541	0.396927	23.6118
0.4763	19.6179	0.47618	19.6498	0.396506	19.399	0.396506	19.399	0.396949	17.9163	0.39669	18.1261	0.79369	40.0481	0.39669	18.1261	0.39547	20.1137	0.79387	40.5838	0.79372	45.5484	0.39774	23.6812
0.47752	19.6873	0.47748	19.722	0.397499	19.4672	0.397499	19.4672	0.397718	17.9757	0.397763	18.1883	0.79604	40.1772	0.397763	18.1883	0.396739	20.1837	0.79591	40.6936	0.79551	45.6587	0.399211	23.7473
0.47875	19.7591	0.47874	19.7898	0.397646	19.5388	0.397646	19.5388	0.398058	18.0263	0.398393	18.2586	0.7981	40.2898	0.398393	18.2586	0.397352	20.2471	0.79749	40.7774	0.79792	45.8099	0.399971	23.8035
0.48002	19.8335	0.47993	19.8554	0.39914	19.6055	0.39914	19.6055	0.399846	18.0845	0.399426	18.3301	0.79977	40.3785	0.399426	18.3301	0.399028	20.3068	0.7997	40.9004	0.8003	45.9582	0.401133	23.8645
0.48125	19.9038	0.48119	19.9269	0.400038	19.6745	0.400038	19.6745	0.39998	18.1407	0.400861	18.3958	0.80202	40.503	0.400861	18.3958	0.399256	20.3666	0.80216	41.0356	0.80212	46.0697	0.403087	23.9187
0.48249	19.9757	0.48248	19.998	0.400507	19.737	0.400507	19.737	0.401419	18.203	0.402027	18.4644	0.80437	40.6309	0.402027	18.4644	0.400776	20.4263	0.80416	41.144	0.80384	46.1752	0.403239	23.9796
0.48374	20.0487	0.48371	20.0641	0.402202	19.8027	0.402202	19.8027	0.402448	18.2664	0.402658	18.5196	0.80647	40.7447	0.402658	18.5196	0.40387	20.4825	0.80584	41.2337	0.80629	46.3297	0.403346	24.0422
0.485	20.1217	0.48492	20.131	0.403149	19.8584	0.403149	19.8584	0.403672	18.3328	0.404687	18.5832	0.80817	40.835	0.404687	18.5832	0.403856	20.541	0.80805	41.3566	0.80883	46.4875	0.405188	24.1138
0.48624	20.1936	0.48619	20.2033	0.403292	19.9122	0.403292	19.9122	0.404195	18.3975	0.403766	18.6442	0.81047	40.9592	0.403766	18.6442	0.404536	20.6008	0.81043	41.4866	0.81052	46.5884	0.405693	24.1768
0.4875	20.2672	0.48748	20.2733	0.405532	19.9749	0.405532	19.9749	0.404772	18.4624	0.406051	18.6985	0.81283	41.0881	0.406051	18.6985	0.405103	20.6669	0.81257	41.6017	0.81219	46.6901	0.407316	24.2484
0.48875	20.3388	0.4887	20.3394	0.405841	20.0349	0.405841	20.0349	0.406529	18.5213	0.406636	18.7643	0.81478	41.193	0.406636	18.7643	0.405886	20.733	0.81424	41.69	0.81469	46.847	0.407356	24.3176
0.48999	20.4105	0.48994	20.4086	0.407606	20.1008	0.407606	20.1008	0.408027	18.5808	0.407745	18.8333	0.81657	41.2889	0.407745	18.8333	0.406163	20.7958	0.81648	41.8133	0.81687	46.9814	0.407866	24.3907
0.49125	20.4838	0.49122	20.4799	0.408071	20.1715	0.408071	20.1715	0.40909	18.6366	0.408679	18.9023	0.81871	41.4063	0.408679	18.9023	0.408416	20.8631	0.81894	41.9465	0.81874	47.0966	0.409077	24.4523
0.49253	20.5576	0.49248	20.5482	0.409408	20.2456	0.409408	20.2456	0.409381	18.6915	0.410141	18.9682	0.82098	41.5303	0.410141	18.9682	0.409207	20.9185	0.82088	42.0505	0.82046	47.2015	0.411254	24.5156
0.49376	20.6287	0.49371	20.6154	0.410423	20.3157	0.410423	20.3157	0.409864	18.748	0.410543	19.0347	0.82313	41.6476	0.410543	19.0347	0.410875	20.9763	0.82263	42.1442	0.82288	47.3544	0.412162	24.5792
0.49499	20.6997	0.49495	20.6849	0.411987	20.3837	0.411987	20.3837	0.410534	18.8029	0.411862	19.091	0.82503	41.7502	0.411862	19.091	0.411268	21.0334	0.82473	42.2599	0.82519	47.4989	0.413248	24.6478
0.49627	20.7747	0.49624	20.7566	0.413011	20.4519	0.413011	20.4519	0.412448	18.8674	0.412814	19.1594	0.82718	41.8627	0.412814	19.1594	0.411952	21.0834	0.82708	42.389	0.82714	47.6192	0.413436	24.7117
0.49755	20.8489	0.49748	20.8235	0.413476	20.5101	0.413476	20.5101	0.413749	18.9374	0.413717	19.2194	0.82934	41.9806	0.413717	19.2194	0.41336	21.1397	0.82919	42.5039	0.8288	47.72	0.415581	24.7985
0.49876	20.9192	0.49871	20.8924	0.415295	20.5692	0.415295	20.5692	0.414692	19.0097	0.416158	19.2823	0.83149	42.097	0.416158	19.2823	0.414732	21.1932	0.83109	42.6066	0.83116	47.8689	0.417218	24.877
0.49998	20.9909	0.49996	20.9618	0.41606	20.6276	0.41606	20.6276	0.416739	19.0765	0.416283	19.3514	0.83331	42.1934	0.416283	19.3514	0.415077	21.2631	0.83324	42.7244	0.8335	48.0136	0.417982	24.9641
0.50128	21.0683	0.50121	21.0317	0.417817	20.6824	0.417817	20.6824	0.417455	19.1446	0.417606	19.4274	0.83542	42.3077	0.417606	19.4274	0.416986	21.3247	0.83546	42.8408	0.83551	48.137	0.417924	25.0495
0.50254	21.1415	0.50246	21.1011	0.418375	20.7327	0.418375	20.7327	0.417991	19.2074	0.417468	19.4983	0.83752	42.4223	0.417468	19.4983	0.418188	21.3906	0.83754	42.9542	0.83727	48.2439	0.41981	25.1392
0.50373	21.2106	0.50373	21.1717	0.419788	20.7933	0.419788	20.7933	0.418997	19.2705	0.419328	19.574	0.83966	42.5388	0.419328	19.574	0.418085	21.4567	0.83938	43.0518	0.83953	48.386	0.420544	25.2201
0.50499	21.2861	0.50497	21.2412	0.42142	20.8545	0.42142	20.8545	0.420029	19.3369	0.419967	19.6407	0.84166	42.6476	0.419967	19.6407	0.419695	21.5262	0.84145	43.1645	0.84182	48.5295	0.422072	25.2981
0.50628	21.362	0.50621	21.3102	0.421344	20.9218	0.421344	20.9218	0.421259	19.3991	0.421938	19.7081	0.84366	42.7554	0.421938	19.7081	0.420271	21.5935	0.84363	43.2829	0.8438	48.6518	0.423306	25.3664
0.50751	21.4334	0.50746	21.3812	0.422287	20.9848	0.422287	20.9848	0.422452	19.4591	0.422113	19.7631	0.84582	42.8743	0.422113	19.7631	0.421022	21.6544	0.84571	43.3965	0.84556	48.7608	0.425018	25.4305
0.50872	21.5036	0.50873	21.452	0.423199	21.0512	0.423199	21.0512	0.423843	19.5285	0.424013	19.8255	0.84805	42.9961	0.424013	19.8255	0.422569	21.7204	0.84775	43.5078	0.84786	48.9066	0.425224	25.5004
0.50999	21.5793	0.50994	21.5182	0.423798	21.1135	0.423798	21.1135	0.425295	19.5949	0.424553	19.886	0.85008	43.1069	0.424553	19.886	0.423454	21.7832	0.8497	43.6142	0.85008	49.0458	0.424621	25.5645
0.51128	21.6549	0.51118	21.5883	0.424509	21.1725	0.424509	21.1725	0.426109	19.6666	0.425626	19.9524	0.85196	43.2076	0.425626	19.9524	0.424925	21.8456	0.85193	43.7366	0.85216	49.1759	0.427276	25.6291
0.5125	21.7254	0.51246	21.6609	0.425237	21.2369	0.425237	21.2369	0.426999	19.7349	0.426655	20.021	0.8541	43.3241	0.426655	20.021	0.425864	21.9017	0.85407	43.8535	0.85405	49.2931	0.428282	25.7004
0.51373	21.7979	0.51374	21.7314	0.426453	21.2928	0.426453	21.2928	0.427289	19.8028	0.427231	20.0908	0.85638	43.4476	0.427231	20.0908	0.427366	21.973	0.85619	43.9686	0.85628	49.4339	0.429721	25.7712
0.51503	21.8741	0.51494	21.797	0.426941	21.3526	0.426941	21.3526	0.427741	19.8713	0.429144	20.1624	0.85856	43.5662	0.429144	20.1624	0.429038	22.0415	0.85799	44.0651	0.85849	49.5721	0.430119	25.8435
0.51628	21.9474	0.51619	21.8677	0.428782	21.4179	0.428782	21.4179	0.42952	19.9298	0.429565	20.2305	0.8604	43.6637	0.429565	20.2305	0.430325	22.1077	0.86018	44.1849	0.86057	49.7007	0.430857	25.9182
0.51751	22.0194	0.51748	21.9411	0.430039	21.4947	0.430039	21.4947	0.431161	19.9884	0.430897	20.2872	0.86244	43.7751	0.430897	20.2872	0.430133	22.1767	0.86245	44.3081	0.8624	49.8135	0.431603	25.9872
0.51875	22.0922	0.51872	22.0082	0.431661	21.5698	0.431661	21.5698	0.432877	20.0465	0.431389	20.3466	0.86464	43.8946	0.431389	20.3466	0.432287	22.2402	0.86465	44.427	0.86447	49.9433	0.432949	26.0504
0.52004	22.1679	0.51992	22.0751	0.433516	21.6487	0.433516	21.6487	0.4348	20.1117	0.43404	20.4059	0.86685	44.0162	0.43404	20.4059	0.431943	22.299	0.86645	44.5235	0.86662	50.0786	0.434603	26.1149
0.52128	22.2407	0.52119	22.1473	0.433543	21.72	0.433543	21.72	0.434947	20.1726	0.434665	20.4607	0.86859	44.1088	0.434665	20.4607	0.433678	22.3595	0.86853	44.6367	0.86881	50.2158	0.434571	26.17
0.52251	22.3127	0.52249	22.2201	0.435215	21.7902	0.435215	21.7902	0.435971	20.2391	0.435197	20.525	0.87075	44.2279	0.435197	20.525	0.433955	22.4174	0.87066	44.7537	0.87082	50.3416	0.436136	26.2293
0.52376	22.3869	0.52371	22.2862	0.436127	21.8586	0.436127	21.8586	0.43678	20.3056	0.435778	20.5907	0.8731	44.3564	0.435778	20.5907	0.435336	22.472	0.87293	44.8777	0.87289	50.4711	0.436829	26.2913
0.52501	22.4607	0.52491	22.3552	0.437276	21.9176	0.437276	21.9176	0.437115	20.3726	0.437057	20.6618	0.87537	44.4816	0.437057	20.6618	0.436923	22.5271	0.87463	44.9688	0.87498	50.6023	0.438121	26.3573
0.52626	22.5342	0.5262	22.4293	0.437839	21.9742	0.437839	21.9742	0.439091	20.4381	0.437888	20.7275	0.877	44.5676	0.437888	20.7275	0.438926	22.5883	0.87681	45.0898	0.87712	50.7364	0.438872	26.4299
0.52753	22.6097	0.52747	22.5004	0.44003	22.0358	0.44003	22.0358	0.438403	20.5037	0.43931	20.7877	0.87918	44.6865	0.43931	20.7877	0.439498	22.6519	0.87911	45.2155	0.8791	50.8588	0.439489	26.5063
0.52877	22.6832	0.52869	22.5686	0.439967	22.09	0.439967	22.09	0.440852	20.5671	0.439569	20.8479	0.88146	44.8103	0.439569	20.8479	0.440334	22.7183	0.88151	45.3474	0.88112	50.9846	0.440553	26.5857
0.53001	22.7561	0.52992	22.6382	0.440186	22.1512	0.440186	22.1512	0.441782	20.6224	0.44037	20.8997	0.88368	44.9318	0.44037	20.8997	0.441251	22.7877	0.8831	45.4311	0.88331	51.1209	0.442475	26.6671
0.53126	22.831	0.53122	22.7129	0.442345	22.218	0.442345	22.218	0.44366	20.681	0.443132	20.9597	0.88521	45.0128	0.443132	20.9597	0.441814	22.8541	0.88518	45.5456	0.8855	51.2566	0.44345	26.7527
0.53253	22.9058	0.53247	22.7817	0.443414	22.2904	0.443414	22.2904	0.444786	20.7363	0.442453	21.0177	0.88729	45.1263	0.442453	21.0177	0.442417	22.9144	0.88754	45.6741	0.88762	51.3882	0.444728	26.8301
0.53374	22.9776	0.5337	22.8512	0.443593	22.3604	0.443593	22.3604	0.445425	20.7892	0.444509	21.0897	0.88963	45.2554	0.444509	21.0897	0.443012	22.9755	0.88974	45.794	0.88949	51.5044	0.444719	26.9
0.53498	23.0511	0.53495	22.9213	0.445573	22.4285	0.445573	22.4285	0.445725	20.8509	0.445801	21.1577	0.89204	45.3881	0.445801	21.1577	0.44446	23.032	0.89134	45.8788	0.8916	51.6369	0.446539	26.9665
0.53626	23.1275	0.53622	22.9934	0.446038	22.5022	0.446038	22.5022	0.446695	20.9144	0.44695	21.2296	0.89362	45.4726	0.44695	21.2296	0.445524	23.0894	0.89334	45.9896	0.89382	51.7756	0.447866	27.0349
0.53754	23.2028	0.53746	23.0626	0.447594	22.5655	0.447594	22.5655	0.447088	20.9777	0.446995	21.298	0.89566	45.5841	0.446995	21.298	0.447071	23.1487	0.89563	46.1153	0.89607	51.9168	0.449342	27.1013
0.53874	23.2728	0.53871	23.1329	0.447191	22.6256	0.447191	22.6256	0.448975	21.0467	0.448984	21.3614	0.89805	45.7157	0.448984	21.3614	0.448792	23.2072	0.89815	46.2552	0.89776	52.0204	0.449918	27.168
0.53998	23.3472	0.53996	23.2036	0.448975	22.6874	0.448975	22.6874	0.450741	21.1118	0.449865	21.4221	0.90037	45.8426	0.449865	21.4221	0.449172	23.2707	0.89973	46.3379	0.89991	52.1554	0.450557	27.238
0.54128	23.4248	0.54121	23.2731	0.450079	22.7414	0.450079	22.7414	0.451228	21.1738	0.450705	21.4816	0.90187	45.9214	0.450705	21.4816	0.450576	23.3329	0.90171	46.448	0.90219	52.298	0.451952	27.311
0.54253	23.4976	0.54246	23.3428	0.450508	22.797	0.450508	22.797	0.450866	21.2307	0.452001	21.5399	0.90402	46.0381	0.452001	21.5399	0.451975	23.4057	0.90405	46.577	0.90455	52.4463	0.453226	27.3847
0.54372	23.568	0.54373	23.4154	0.451554	22.8609	0.451554	22.8609	0.452676	21.2886	0.452189	21.6002	0.9065	46.173	0.452189	21.6002	0.452212	23.4726	0.90647	46.7098	0.90625	52.5486	0.454769	27.4564
0.54499	23.6444	0.54497	23.4843	0.45265	22.929	0.45265	22.929	0.453834	21.3449	0.453633	21.6744	0.90885	46.3014	0.453633	21.6744	0.453312	23.5433	0.90799	46.7883	0.90824	52.6729	0.454997	27.5265
0.54629	23.7216	0.5462	23.5538	0.454152	22.9993	0.454152	22.9993	0.455135	21.4035	0.453329	21.7451	0.91028	46.3765	0.453329	21.7451	0.453991	23.6095	0.91003	46.9012	0.91051	52.8144	0.455211	27.5967
0.54751	23.794	0.54745	23.6252	0.455064	23.063	0.455064	23.063	0.456002	21.4624	0.456128	21.8158	0.91233	46.4876	0.456128	21.8158	0.4551	23.6692	0.91254	47.0378	0.91271	52.9515	0.456458	27.6611
0.54871	23.8656	0.54872	23.697	0.4564	23.135	0.4564	23.135	0.457491	21.5248	0.457303	21.8855	0.91471	46.6187	0.457303	21.8855	0.456262	23.7381	0.91491	47.1662	0.91436	53.0514	0.459132	27.7203
0.55	23.9432	0.54995	23.7653	0.456986	23.2021	0.456986	23.2021	0.457254	21.5942	0.4572	21.9527	0.91708	46.7492	0.4572	21.9527	0.457089	23.7874	0.91644	47.2468	0.91644	53.1827	0.459628	27.7794
0.55127	24.0187	0.55118	23.8364	0.458542	23.2567	0.458542	23.2567	0.459333	21.6627	0.458139	22.0185	0.91867	46.8343	0.458139	22.0185	0.458958	23.8464	0.91832	47.3501	0.91879	53.3301	0.460562	27.8402
0.55249	24.0915	0.55247	23.91	0.459793	23.3153	0.459793	23.3153	0.45936	21.7314	0.45952	22.08	0.92065	46.942	0.45952	22.08	0.459512	23.9059	0.92078	47.4863	0.92114	53.478	0.460423	27.9037
0.55372	24.1652	0.55374	23.9816	0.46113	23.3731	0.46113	23.3731	0.461546	21.8006	0.460464	22.1411	0.92315	47.0794	0.460464	22.1411	0.460808	23.9644	0.92313	47.6151	0.92275	53.575	0.462069	27.9747
0.55503	24.2443	0.55494	24.0482	0.461894	23.432	0.461894	23.432	0.463378	21.8662	0.462668	22.215	0.92557	47.212	0.462668	22.215	0.46092	24.0359	0.92479	47.7028	0.92472	53.6979	0.463441	28.0472
0.55628	24.3178	0.55619	24.1212	0.462958	23.4968	0.462958	23.4968	0.463754	21.918	0.463302	22.2907	0.92706	47.2906	0.463302	22.2907	0.463097	24.1025	0.92668	47.8075	0.92706	53.8444	0.463924	28.1231
0.5575	24.3904	0.5575	24.1955	0.463834	23.5625	0.463834	23.5625	0.464491	21.9779	0.464523	22.3646	0.92902	47.3953	0.464523	22.3646	0.463549	24.1749	0.9292	47.947	0.92945	53.9936	0.46459	28.1984
0.55875	24.4649	0.55874	24.2641	0.465158	23.6367	0.465158	23.6367	0.465041	22.0334	0.46564	22.4426	0.93143	47.5282	0.46564	22.4426	0.464872	24.2383	0.93167	48.0825	0.93111	54.0935	0.465614	28.2742
0.56002	24.5413	0.55994	24.3311	0.465891	23.7062	0.465891	23.7062	0.465059	22.0869	0.466284	22.5134	0.93363	47.6484	0.466284	22.5134	0.465627	24.306	0.93319	48.1611	0.93306	54.2149	0.467424	28.3481
0.56126	24.615	0.56122	24.4059	0.466655	23.7796	0.466655	23.7796	0.467567	22.1537	0.468081	22.5774	0.93533	47.7399	0.468081	22.5774	0.46725	24.3664	0.93503	48.2622	0.93542	54.3628	0.467625	28.4194
0.5625	24.6892	0.56251	24.4771	0.467348	23.848	0.467348	23.848	0.467884	22.2183	0.468917	22.6389	0.93721	47.8415	0.468917	22.6389	0.468318	24.4237	0.93749	48.3988	0.93787	54.5166	0.469168	28.4959
0.56375	24.7631	0.56372	24.5453	0.46885	23.9132	0.46885	23.9132	0.469083	22.2838	0.469467	22.7	0.93975	47.9822	0.469467	22.7	0.469146	24.4815	0.9397	48.5186	0.93946	54.6114	0.470437	28.5757
0.56501	24.8384	0.56493	24.6135	0.46961	23.9705	0.46961	23.9705	0.471014	22.3509	0.470509	22.7629	0.94195	48.1029	0.470509	22.7629	0.470013	24.5345	0.94146	48.6136	0.94138	54.7315	0.472301	28.6504
0.56626	24.9135	0.56623	24.6888	0.470053	24.0284	0.470053	24.0284	0.471622	22.4178	0.472029	22.8267	0.94374	48.2003	0.472029	22.8267	0.470201	24.5943	0.94326	48.7126	0.94377	54.8827	0.473705	28.7336
0.56753	24.9885	0.56749	24.759	0.471103	24.0824	0.471103	24.0824	0.472002	22.4831	0.472721	22.8981	0.94554	48.2977	0.472721	22.8981	0.472011	24.6616	0.94577	48.8527	0.94617	55.0337	0.474501	28.8151
0.56877	25.0629	0.5687	24.8265	0.471738	24.1377	0.471738	24.1377	0.47303	22.5466	0.475019	22.9692	0.94804	48.4358	0.475019	22.9692	0.472905	24.7315	0.94803	48.9771	0.94771	55.1256	0.475225	28.8977
0.57	25.1365	0.56993	24.8975	0.473906	24.1964	0.473906	24.1964	0.474608	22.6104	0.474527	23.035	0.95021	48.5538	0.474527	23.035	0.473804	24.7995	0.94984	49.0754	0.94973	55.2522	0.475806	28.9834
0.57125	25.2115	0.57122	24.9711	0.473844	24.2636	0.473844	24.2636	0.47687	22.6745	0.47581	23.1	0.95215	48.6595	0.47581	23.1	0.474787	24.8723	0.95158	49.1702	0.95222	55.4092	0.477362	29.0629
0.57252	25.2883	0.57245	25.0405	0.475676	24.3331	0.475676	24.3331	0.477156	22.7416	0.476646	23.159	0.95401	48.7591	0.476646	23.159	0.476571	24.9407	0.95404	49.3075	0.95467	55.5616	0.47873	29.1445
0.57375	25.3615	0.57368	25.1116	0.476718	24.404	0.476718	24.404	0.477603	22.8086	0.477768	23.2169	0.95637	48.8893	0.477768	23.2169	0.477223	25.0016	0.95632	49.4314	0.95622	55.6538	0.479633	29.2243
0.57499	25.4366	0.57493	25.1843	0.47822	24.4817	0.47822	24.4817	0.478475	22.8849	0.479262	23.2742	0.95851	49.0069	0.479262	23.2742	0.478064	25.061	0.95823	49.5348	0.95803	55.7661	0.480218	29.2948
0.57627	25.5137	0.57621	25.2582	0.478041	24.557	0.478041	24.557	0.48109	22.9627	0.480115	23.329	0.96048	49.1149	0.480115	23.329	0.479034	25.1153	0.96008	49.6358	0.96042	55.9165	0.481474	29.3677
0.57754	25.5896	0.57745	25.3269	0.480831	24.6337	0.480831	24.6337	0.481541	23.0427	0.481345	23.3909	0.96229	49.2128	0.481345	23.3909	0.480219	25.1719	0.96241	49.7651	0.96275	56.0626	0.482717	29.4297
0.57874	25.6607	0.5787	25.3997	0.481868	24.6947	0.481868	24.6947	0.482838	23.1123	0.481796	23.4577	0.96465	49.3439	0.481796	23.4577	0.481426	25.2287	0.9646	49.8853	0.96454	56.1717	0.484478	29.4954
0.57999	25.7381	0.57995	25.4706	0.48189	24.7598	0.48189	24.7598	0.484282	23.1857	0.483347	23.5267	0.96682	49.4635	0.483347	23.5267	0.482843	25.2913	0.96655	49.9915	0.96635	56.2835	0.484233	29.5568
0.5813	25.8166	0.5812	25.5424	0.483665	24.819	0.483665	24.819	0.485203	23.2534	0.483871	23.5936	0.96888	49.5768	0.483871	23.5936	0.483013	25.3552	0.96834	50.0884	0.96878	56.4371	0.485404	29.6241
0.58253	25.89	0.58244	25.613	0.485489	24.8793	0.485489	24.8793	0.486351	23.315	0.484854	23.6589	0.97076	49.6789	0.484854	23.6589	0.484725	25.4203	0.97072	50.2219	0.9711	56.5816	0.487362	29.6987
0.58374	25.9617	0.58373	25.6866	0.485864	24.9476	0.485864	24.9476	0.487326	23.3766	0.485685	23.7139	0.9731	49.8089	0.485685	23.7139	0.485467	25.4902	0.9729	50.3417	0.97284	56.6876	0.48869	29.7714
0.58502	26.0395	0.58498	25.7567	0.487442	25.0138	0.487442	25.0138	0.488712	23.4375	0.486445	23.7737	0.97521	49.9237	0.486445	23.7737	0.486084	25.5602	0.97495	50.4546	0.97468	56.8007	0.48801	29.8437
0.58631	26.1174	0.58621	25.8265	0.487326	25.0898	0.487326	25.0898	0.489369	23.5016	0.48856	23.8267	0.97732	50.0395	0.48856	23.8267	0.486879	25.628	0.97682	50.557	0.97706	56.9516	0.489038	29.9142
0.58752	26.1893	0.58747	25.8989	0.488703	25.1642	0.488703	25.1642	0.489883	23.5615	0.489306	23.8867	0.97906	50.133	0.489306	23.8867	0.488127	25.6897	0.97915	50.6865	0.97937	57.0942	0.490352	29.9816
0.58873	26.262	0.58874	25.9725	0.490147	25.2313	0.490147	25.2313	0.491913	23.6317	0.490089	23.9498	0.98124	50.2532	0.490089	23.9498	0.489481	25.7504	0.98131	50.8044	0.98131	57.2134	0.491917	30.0499
0.59003	26.341	0.58996	26.0401	0.491703	25.2951	0.491703	25.2951	0.492194	23.7004	0.489856	24.0204	0.98339	50.3723	0.489856	24.0204	0.490648	25.8081	0.98337	50.9171	0.98306	57.3211	0.492632	30.107
0.59129	26.4172	0.5912	26.1116	0.492042	25.3604	0.492042	25.3604	0.493781	23.774	0.492145	24.0853	0.98558	50.4923	0.492145	24.0853	0.492521	25.8671	0.98512	51.011	0.98545	57.4723	0.493334	30.1654
0.5925	26.4889	0.59248	26.1864	0.492087	25.4168	0.492087	25.4168	0.495243	23.8371	0.492378	24.1475	0.98751	50.598	0.492378	24.1475	0.493661	25.9238	0.98732	51.1338	0.98775	57.6161	0.494193	30.2221
0.59373	26.5641	0.59375	26.2582	0.494148	25.4767	0.494148	25.4767	0.495636	23.8993	0.493021	24.2108	0.98965	50.7162	0.493021	24.2108	0.494667	25.9885	0.98944	51.2502	0.98967	57.7343	0.495784	30.2805
0.59501	26.6431	0.59494	26.3249	0.495346	25.5397	0.495346	25.5397	0.495932	23.9521	0.494944	24.2758	0.9917	50.8289	0.494944	24.2758	0.494376	26.052	0.99164	51.3719	0.99144	57.8436	0.496991	30.3402
0.59625	26.7177	0.59619	26.3985	0.495377	25.5936	0.495377	25.5936	0.497371	24.0124	0.495471	24.3377	0.99391	50.9505	0.495471	24.3377	0.495798	26.1174	0.99359	51.4779	0.99369	57.9855	0.497805	30.4143
0.59748	26.792	0.59747	26.4729	0.496379	25.6578	0.496379	25.6578	0.498261	24.0672	0.497362	24.4046	0.99575	51.0504	0.497362	24.4046	0.496692	26.1897	0.99569	51.5936	0.99599	58.1296	0.497657	30.4921
0.59874	26.8702	0.59872	26.5428	0.498238	25.7308	0.498238	25.7308	0.50021	24.1202	0.498046	24.4782	0.99789	51.1678	0.498046	24.4782	0.498525	26.2573	0.99777	51.7081	0.99808	58.2594	0.499137	30.5776
0.60001	26.9479	0.59993	26.6119	0.499038	25.7973	0.499038	25.7973	0.501368	24.1795	0.499834	24.5568	1.00003	51.2842	0.499834	24.5568	0.499982	26.3306	0.99996	51.8291	0.99996	58.3747	0.501792	30.6592
0.60125	27.0225	0.6012	26.6871	0.49945	25.8684	0.49945	25.8684	0.501694	24.2427	0.500147	24.6382	1.0023	51.4082	0.500147	24.6382	0.500881	26.389	1.00186	51.9309	1.00222	58.5164	0.50206	30.741
0.6025	27.0982	0.60248	26.7601	0.501314	25.9483	0.501314	25.9483	0.502807	24.3082	0.50189	24.7171	1.00425	51.5141	0.50189	24.7171	0.501109	26.4512	1.00392	52.0444	1.0044	58.6508	0.50244	30.8204
0.60375	27.1745	0.60371	26.83	0.500894	26.0147	0.500894	26.0147	0.50265	24.372	0.502981	24.8011	1.00625	51.6232	0.502981	24.8011	0.50152	26.5047	1.00611	52.1638	1.0063	58.7676	0.503138	30.9004
0.605	27.2509	0.60492	26.8994	0.502717	26.0853	0.502717	26.0853	0.50367	24.4371	0.503866	24.8719	1.00833	51.7377	0.503866	24.8719	0.502892	26.5611	1.00837	52.2873	1.00811	58.8792	0.504975	30.9774
0.60625	27.3271	0.60622	26.9757	0.504103	26.1417	0.504103	26.1417	0.505176	24.4958	0.506169	24.9432	1.01065	51.8649	0.506169	24.9432	0.504756	26.6195	1.01035	52.3947	1.01029	59.0167	0.506012	31.0492
0.60753	27.4059	0.60748	27.0461	0.504635	26.2056	0.504635	26.2056	0.506504	24.5576	0.505717	25.0117	1.01268	51.9768	0.505717	25.0117	0.506433	26.6809	1.01232	52.5034	1.01252	59.1564	0.507756	31.1236
0.60878	27.4809	0.60871	27.1165	0.505762	26.2658	0.505762	26.2658	0.507559	24.608	0.508323	25.0793	1.01451	52.0751	0.508323	25.0793	0.506424	26.7467	1.01439	52.6169	1.01465	59.2891	0.508833	31.2035
0.61001	27.5559	0.60996	27.1898	0.506316	26.3232	0.506316	26.3232	0.508113	24.6643	0.508229	25.1548	1.01665	52.1928	0.508229	25.1548	0.507805	26.8086	1.0167	52.7453	1.01653	59.4039	0.509284	31.2833
0.61127	27.6327	0.61125	27.2645	0.508301	26.3893	0.508301	26.3893	0.509025	24.7143	0.510992	25.2306	1.01907	52.3257	0.510992	25.2306	0.508838	26.8709	1.01877	52.8581	1.0187	59.5398	0.510715	31.3579
0.61254	27.7102	0.61249	27.3342	0.509356	26.4565	0.509356	26.4565	0.510657	24.77	0.510304	25.3106	1.02117	52.4403	0.510304	25.3106	0.509128	26.9385	1.02056	52.9551	1.02085	59.6732	0.511806	31.4393
0.61376	27.7834	0.61372	27.4052	0.509141	26.5174	0.509141	26.5174	0.511104	24.8288	0.512592	25.3906	1.02294	52.5341	0.512592	25.3906	0.510054	27.0035	1.02273	53.0757	1.02297	59.805	0.513013	31.512
0.615	27.8595	0.61498	27.4795	0.510871	26.5832	0.510871	26.5832	0.51282	24.8961	0.512329	25.4694	1.02496	52.6437	0.512329	25.4694	0.511895	27.0587	1.0251	53.2061	1.0249	59.9232	0.513397	31.5836
0.61628	27.938	0.61623	27.5509	0.512199	26.6513	0.512199	26.6513	0.513634	24.9589	0.515243	25.5361	1.02733	52.774	0.515243	25.5361	0.512897	27.1196	1.02729	53.3249	1.02693	60.0494	0.51426	31.646
0.61755	28.0153	0.61746	27.6214	0.512825	26.7168	0.512825	26.7168	0.514613	25.0237	0.514528	25.6006	1.02933	52.8829	0.514528	25.6006	0.515208	27.1745	1.02903	53.4178	1.02909	60.1841	0.515784	31.705
0.61875	28.0873	0.6187	27.6939	0.513929	26.7757	0.513929	26.7757	0.514318	25.0872	0.517443	25.6656	1.03105	52.9748	0.517443	25.6656	0.515007	27.2288	1.03104	53.5281	1.03129	60.3206	0.516289	31.7665
0.62	28.1649	0.61995	27.7664	0.515878	26.8355	0.515878	26.8355	0.515977	25.1474	0.518279	25.7285	1.03319	53.092	0.518279	25.7285	0.515467	27.2827	1.03335	53.6557	1.03334	60.4477	0.517872	31.8257
0.62127	28.2435	0.6212	27.8385	0.517063	26.8984	0.517063	26.8984	0.517107	25.2052	0.518936	25.7946	1.03564	53.227	0.518936	25.7946	0.517372	27.3461	1.03543	53.7676	1.03532	60.5712	0.518905	31.8816
0.62251	28.3193	0.62244	27.911	0.517072	26.9585	0.517072	26.9585	0.518793	25.2652	0.520818	25.8678	1.03777	53.3443	0.520818	25.8678	0.518109	27.4149	1.03713	53.8597	1.0374	60.7007	0.519043	31.9487
0.62373	28.3938	0.62371	27.9856	0.518788	27.024	0.518788	27.024	0.519262	25.3307	0.520992	25.939	1.0394	53.4306	0.520992	25.939	0.519611	27.4776	1.03924	53.9765	1.03968	60.8427	0.520693	32.0179
0.62501	28.4732	0.62494	28.0562	0.520299	27.0924	0.520299	27.0924	0.521202	25.4013	0.523388	26.0124	1.04147	53.5435	0.523388	26.0124	0.520577	27.5455	1.04169	54.1122	1.04162	60.9623	0.521176	32.0848
0.62629	28.5513	0.62618	28.129	0.520827	27.1589	0.520827	27.1589	0.521574	25.4649	0.522812	26.0817	1.0439	53.677	0.522812	26.0817	0.521279	27.6122	1.04389	54.2324	1.04353	61.0798	0.523576	32.1612
0.62751	28.6255	0.62744	28.2027	0.521891	27.2303	0.521891	27.2303	0.522544	25.5366	0.525016	26.1388	1.04615	53.7998	0.525016	26.1388	0.522964	27.6701	1.04548	54.3163	1.04579	61.2214	0.523201	32.2306
0.62872	28.6999	0.62871	28.2766	0.523581	27.3005	0.523581	27.3005	0.523513	25.6087	0.525257	26.196	1.04773	53.8832	0.525257	26.196	0.523264	27.7318	1.04752	54.4296	1.04819	61.3712	0.523531	32.3127
0.63002	28.7796	0.62993	28.3456	0.52418	27.3753	0.52418	27.3753	0.525686	25.6823	0.526915	26.2523	1.04988	54.0008	0.526915	26.2523	0.523344	27.7879	1.04993	54.5626	1.05021	61.4946	0.525016	32.3854
0.63127	28.8562	0.63118	28.4196	0.525042	27.436	0.525042	27.436	0.525633	25.7505	0.526451	26.3138	1.05222	54.1283	0.526451	26.3138	0.525146	27.8409	1.05223	54.6879	1.05197	61.6022	0.527729	32.4557
0.63251	28.9311	0.63247	28.4937	0.526308	27.4945	0.526308	27.4945	0.5273	25.8246	0.527957	26.3766	1.05453	54.2566	0.527957	26.3766	0.525874	27.8956	1.05383	54.7719	1.05411	61.7354	0.528167	32.5262
0.63376	29.0082	0.63373	28.566	0.527224	27.5532	0.527224	27.5532	0.528359	25.8852	0.527845	26.4415	1.0561	54.3387	0.527845	26.4415	0.527233	27.9541	1.05591	54.8867	1.05639	61.8778	0.528713	32.5946
0.63506	29.0875	0.63493	28.6351	0.528699	27.6131	0.528699	27.6131	0.528815	25.9471	0.531144	26.5106	1.05818	54.453	0.531144	26.5106	0.529236	28.0173	1.05826	55.0155	1.05839	62.0011	0.530443	32.6663
0.63629	29.162	0.63621	28.7105	0.529692	27.6751	0.529692	27.6751	0.530085	26.0098	0.530764	26.5793	1.06059	54.5856	0.530764	26.5793	0.52992	28.0805	1.06067	55.148	1.06012	62.1069	0.531475	32.744
0.63752	29.2369	0.6375	28.7855	0.530174	27.74	0.530174	27.74	0.532074	26.0708	0.532079	26.6411	1.06284	54.7098	0.532079	26.6411	0.530537	28.1516	1.06219	55.228	1.06227	62.2413	0.533009	32.8212
0.63877	29.3149	0.63873	28.8549	0.530478	27.811	0.530478	27.811	0.533129	26.132	0.531453	26.6958	1.06436	54.79	0.531453	26.6958	0.531467	28.2199	1.06421	55.3407	1.06479	62.3989	0.532758	32.9013
0.64004	29.3929	0.63994	28.9253	0.532056	27.8826	0.532056	27.8826	0.534394	26.1978	0.533876	26.7536	1.06653	54.9089	0.533876	26.7536	0.532088	28.2853	1.0666	55.4733	1.06682	62.5233	0.533697	32.9814
0.64126	29.4669	0.64122	29.0024	0.533617	27.9553	0.533617	27.9553	0.534859	26.2683	0.53388	26.8033	1.06911	55.0506	0.53388	26.8033	0.533425	28.3437	1.06894	55.6017	1.06847	62.6228	0.535168	33.0545
0.64251	29.5444	0.64249	29.0752	0.534989	28.0303	0.534989	28.0303	0.536022	26.3365	0.536866	26.8603	1.07133	55.1724	0.536866	26.8603	0.534355	28.4025	1.07046	55.6812	1.07074	62.7654	0.535727	33.1267
0.64375	29.621	0.6437	29.1448	0.535624	28.0966	0.535624	28.0966	0.53616	26.4062	0.536379	26.9209	1.07281	55.2493	0.536379	26.9209	0.536259	28.4603	1.07256	55.7986	1.07309	62.9117	0.53823	33.1903
0.64499	29.6968	0.64493	29.2179	0.53679	28.1624	0.53679	28.1624	0.537854	26.4763	0.538351	26.9822	1.07484	55.3598	0.538351	26.9822	0.536728	28.5212	1.07511	55.9394	1.07518	63.0398	0.537488	33.2515
0.64624	29.7745	0.64622	29.294	0.537997	28.2245	0.537997	28.2245	0.538503	26.5429	0.537863	27.0457	1.07725	55.4923	0.537863	27.0457	0.537511	28.5755	1.07744	56.0654	1.07674	63.1327	0.538775	33.3152
0.64751	29.8527	0.64747	29.3659	0.53895	28.283	0.53895	28.283	0.540233	26.6022	0.540094	27.1092	1.07946	55.6134	0.540094	27.1092	0.538677	28.6403	1.07892	56.1427	1.07893	63.2714	0.539392	33.3758
0.64874	29.9288	0.64869	29.4368	0.539665	28.3439	0.539665	28.3439	0.541694	26.6614	0.540157	27.1673	1.08115	55.7044	0.540157	27.1673	0.539035	28.7024	1.08085	56.2495	1.08155	63.435	0.541694	33.4392
0.64998	30.0049	0.64994	29.5113	0.540595	28.3992	0.540595	28.3992	0.542901	26.7241	0.541735	27.2204	1.0831	55.8101	0.541735	27.2204	0.540707	28.7664	1.08329	56.3843	1.0836	63.5604	0.543563	33.5076
0.65125	30.0836	0.65121	29.5859	0.541422	28.4686	0.541422	28.4686	0.542884	26.7807	0.541788	27.2719	1.08563	55.95	0.541788	27.2719	0.541561	28.833	1.08558	56.5095	1.08511	63.6505	0.544399	33.5829
0.65251	30.1618	0.65245	29.6574	0.543769	28.534	0.543769	28.534	0.543447	26.8473	0.543246	27.3259	1.08784	56.0703	0.543246	27.3259	0.543233	28.8995	1.08722	56.5964	1.08737	63.7927	0.544605	33.6575
0.65373	30.2357	0.65369	29.7308	0.543223	28.6053	0.543223	28.6053	0.544819	26.9139	0.544024	27.3803	1.08945	56.1559	0.544024	27.3803	0.544534	28.9606	1.08917	56.7039	1.08982	63.9449	0.545163	33.7328
0.65499	30.3139	0.65496	29.8065	0.543988	28.6709	0.543988	28.6709	0.545964	26.981	0.54574	27.4404	1.09145	56.2645	0.54574	27.4404	0.54482	29.0242	1.0917	56.8451	1.09197	64.0767	0.545387	33.8109
0.65627	30.3925	0.65623	29.8795	0.545275	28.738	0.545275	28.738	0.54705	27.0479	0.545561	27.5112	1.09387	56.3976	0.545561	27.5112	0.546246	29.0762	1.09391	56.9649	1.09351	64.1672	0.546545	33.8774
0.65753	30.4687	0.65746	29.9509	0.546008	28.8034	0.546008	28.8034	0.548843	27.1126	0.546867	27.5781	1.09613	56.521	0.546867	27.5781	0.547381	29.1348	1.09554	57.0516	1.09573	64.3065	0.548074	33.9502
0.65873	30.5422	0.65872	30.0253	0.546871	28.8707	0.546871	28.8707	0.549473	27.176	0.547537	27.6439	1.09792	56.6175	0.547537	27.6439	0.547032	29.1926	1.0975	57.1604	1.09841	64.4733	0.549544	34.0319
0.66001	30.6217	0.65997	30.099	0.548221	28.9496	0.548221	28.9496	0.550479	27.2328	0.548798	27.7067	1.09982	56.7203	0.548798	27.7067	0.5498	29.25	1.09989	57.2915	1.10031	64.5872	0.551252	34.1122
0.66131	30.701	0.66121	30.1716	0.550081	29.0227	0.550081	29.0227	0.551181	27.2905	0.549665	27.7635	1.10228	56.8557	0.549665	27.7635	0.550944	29.3057	1.10221	57.4184	1.10172	64.6706	0.551055	34.1909
0.66253	30.7749	0.66247	30.2463	0.550304	29.0972	0.550304	29.0972	0.55178	27.3446	0.55089	27.821	1.10446	56.9752	0.55089	27.821	0.551851	29.3783	1.10404	57.5162	1.10401	64.8154	0.55254	34.264
0.66374	30.849	0.66375	30.3218	0.552651	29.1676	0.552651	29.1676	0.552133	27.4006	0.55245	27.884	1.10631	57.0751	0.55245	27.884	0.552678	29.4416	1.10588	57.6168	1.10649	64.9707	0.554395	34.345
0.66502	30.9294	0.66498	30.3931	0.553823	29.2489	0.553823	29.2489	0.554591	27.4562	0.55304	27.9562	1.10818	57.1763	0.55304	27.9562	0.552705	29.5127	1.10832	57.7532	1.10842	65.0873	0.555383	34.4271
0.66629	31.0069	0.66622	30.4668	0.554314	29.3224	0.554314	29.3224	0.555834	27.5201	0.554658	28.0316	1.11051	57.3043	0.554658	28.0316	0.554288	29.5784	1.11055	57.8745	1.11006	65.1864	0.556773	34.5068
0.6675	31.0803	0.66748	30.5421	0.555839	29.3975	0.555839	29.3975	0.556563	27.5878	0.555664	28.1083	1.1127	57.4243	0.555664	28.1083	0.555969	29.6432	1.11241	57.9747	1.11228	65.3258	0.557403	34.5901
0.66872	31.1567	0.66873	30.6156	0.556549	29.4716	0.556549	29.4716	0.557475	27.6508	0.556652	28.1922	1.1148	57.5385	0.556652	28.1922	0.5571	29.6974	1.11421	58.0731	1.1148	65.4828	0.558414	34.6636
0.67002	31.2382	0.66994	30.687	0.558083	29.5412	0.558083	29.5412	0.558776	27.7159	0.557725	28.2683	1.11669	57.6403	0.557725	28.2683	0.558427	29.7512	1.11656	58.2037	1.11689	65.6106	0.559406	34.7269
0.67127	31.3142	0.67118	30.7615	0.557645	29.6046	0.557645	29.6046	0.558494	27.783	0.560005	28.3404	1.11898	57.7652	0.560005	28.3404	0.558101	29.8057	1.11879	58.3259	1.11848	65.7051	0.559951	34.7994
0.67248	31.389	0.67247	30.8386	0.559589	29.6673	0.559589	29.6673	0.559992	27.8423	0.559969	28.4063	1.12109	57.8799	0.559969	28.4063	0.558696	29.8504	1.12089	58.4398	1.1206	65.8377	0.562169	34.8561
0.67374	31.4675	0.67372	30.9108	0.560828	29.725	0.560828	29.725	0.560854	27.8952	0.56186	28.4732	1.12298	57.9818	0.56186	28.4732	0.560667	29.9068	1.12273	58.5391	1.12308	65.9916	0.563429	34.9195
0.67502	31.5462	0.67493	30.9831	0.561234	29.7809	0.561234	29.7809	0.562415	27.9534	0.562343	28.5406	1.12482	58.081	0.562343	28.5406	0.562553	29.9599	1.12509	58.6696	1.12515	66.1187	0.563523	34.9802
0.67625	31.6216	0.67619	31.0597	0.563242	29.8338	0.563242	29.8338	0.564113	28.0115	0.56355	28.6135	1.12706	58.205	0.56355	28.6135	0.563456	30.0194	1.12716	58.7811	1.12681	66.2185	0.56418	35.0478
0.6775	31.6985	0.67747	31.1352	0.56389	29.8931	0.56389	29.8931	0.564547	28.076	0.564913	28.6834	1.12927	58.3252	0.564913	28.6834	0.564096	30.0765	1.12904	58.8833	1.12898	66.3543	0.566407	35.1171
0.67876	31.7768	0.67868	31.2046	0.564918	29.9587	0.564918	29.9587	0.565834	28.1376	0.566098	28.7594	1.13139	58.4411	0.566098	28.7594	0.564503	30.1347	1.13088	58.9835	1.13151	66.512	0.566541	35.1865
0.68003	31.8542	0.67991	31.2793	0.565727	30.0298	0.565727	30.0298	0.566094	28.2036	0.566295	28.8307	1.13321	58.5388	0.566295	28.8307	0.56549	30.1901	1.13313	59.1082	1.13354	66.6355	0.568369	35.2603
0.68126	31.9296	0.68121	31.3572	0.567082	30.0913	0.567082	30.0913	0.566782	28.2726	0.567341	28.9001	1.13549	58.6641	0.567341	28.9001	0.565727	30.2489	1.13533	59.2282	1.1352	66.7353	0.568651	35.3295
0.68251	32.0074	0.68248	31.4319	0.56823	30.1575	0.56823	30.1575	0.568338	28.3368	0.569191	28.9647	1.1376	58.7788	0.569191	28.9647	0.568079	30.3023	1.13746	59.3449	1.13729	66.866	0.569625	35.4
0.68377	32.0849	0.6837	31.5022	0.568722	30.2155	0.568722	30.2155	0.570077	28.4064	0.568901	29.0258	1.13973	58.8946	0.568901	29.0258	0.569362	30.3579	1.1393	59.444	1.13969	67.0142	0.569858	35.4685
0.68502	32.1616	0.68493	31.577	0.569916	30.2757	0.569916	30.2757	0.570224	28.4708	0.571834	29.0844	1.14157	58.9936	0.571834	29.0844	0.570283	30.41	1.14152	59.5665	1.14181	67.1441	0.571069	35.5325
0.68627	32.2387	0.68623	31.6545	0.571463	30.3312	0.571463	30.3312	0.571091	28.5272	0.572285	29.1466	1.14368	59.1082	0.572285	29.1466	0.570287	30.4601	1.14368	59.6845	1.1437	67.2591	0.573126	35.5998
0.68755	32.3179	0.68747	31.7266	0.572661	30.3843	0.572661	30.3843	0.57186	28.5891	0.573242	29.2126	1.14583	59.2258	0.573242	29.2126	0.572192	30.5195	1.14579	59.7993	1.14584	67.391	0.573671	35.6615
0.68878	32.3938	0.68869	31.799	0.57351	30.4414	0.57351	30.4414	0.573228	28.6501	0.573367	29.2813	1.14808	59.3485	0.573367	29.2813	0.572053	30.5785	1.14762	59.8972	1.14811	67.5314	0.573818	35.7269
0.69002	32.4704	0.68996	31.8759	0.57465	30.5006	0.57465	30.5006	0.57461	28.71	0.575785	29.3541	1.15003	59.4547	0.575785	29.3541	0.573698	30.6378	1.14975	60.0142	1.15003	67.648	0.575472	35.8025
0.69128	32.549	0.69124	31.9523	0.574757	30.5587	0.574757	30.5587	0.575933	28.7716	0.576045	29.4221	1.15203	59.5629	0.576045	29.4221	0.575826	30.7025	1.15191	60.1325	1.15203	67.771	0.576711	35.8715
0.69253	32.6257	0.69246	32.0235	0.576116	30.6265	0.576116	30.6265	0.577873	28.8432	0.577489	29.4844	1.15417	59.68	0.577489	29.4844	0.576224	30.7679	1.15413	60.2545	1.15395	67.8883	0.578177	35.9481
0.69374	32.7006	0.6937	32.0981	0.576827	30.6959	0.576827	30.6959	0.577305	28.9154	0.577582	29.5452	1.15644	59.8042	0.577582	29.5452	0.576939	30.8308	1.1561	60.3608	1.15628	68.0349	0.579228	36.03
0.69498	32.7787	0.69496	32.1745	0.578436	30.7681	0.578436	30.7681	0.579446	28.993	0.579281	29.6053	1.15828	59.9035	0.579281	29.6053	0.577757	30.8924	1.15812	60.4714	1.15829	68.1568	0.580001	36.1129
0.69628	32.8593	0.69621	32.2486	0.579491	30.8391	0.579491	30.8391	0.579688	29.0622	0.580582	29.6573	1.16029	60.0118	0.580582	29.6573	0.579554	30.9471	1.16022	60.5858	1.16053	68.2957	0.58047	36.1967
0.69751	32.9347	0.69744	32.3227	0.579205	30.9045	0.579205	30.9045	0.580913	29.1321	0.580135	29.7166	1.16254	60.1349	0.580135	29.7166	0.580234	30.9988	1.16248	60.7099	1.16245	68.4125	0.581481	36.2713
0.69872	33.0105	0.6987	32.398	0.580971	30.9707	0.580971	30.9707	0.582187	29.2011	0.582473	29.781	1.16501	60.2704	0.582473	29.781	0.580994	31.0491	1.16436	60.8111	1.16467	68.5498	0.583054	36.3456
0.69999	33.0902	0.69996	32.4736	0.581843	31.0303	0.581843	31.0303	0.583291	29.2674	0.582518	29.8517	1.16681	60.367	0.582518	29.8517	0.582531	31.0957	1.16636	60.9209	1.16669	68.6722	0.584574	36.4141
0.70127	33.1685	0.70119	32.5464	0.583456	31.0912	0.583456	31.0912	0.58406	29.3282	0.584221	29.9175	1.1687	60.468	0.584221	29.9175	0.58364	31.1507	1.16859	61.0431	1.1688	68.8022	0.585294	36.4804
0.70248	33.2427	0.70245	32.622	0.584498	31.1545	0.584498	31.1545	0.585334	29.3956	0.583519	29.981	1.17089	60.5879	0.583519	29.981	0.585397	31.205	1.17108	61.1801	1.1707	68.9175	0.585602	36.5515
0.70371	33.3191	0.70371	32.6973	0.585267	31.2168	0.585267	31.2168	0.585535	29.4624	0.585696	30.0399	1.1732	60.714	0.585696	30.0399	0.586331	31.2613	1.17293	61.277	1.17285	69.051	0.586353	36.6256
0.70501	33.4005	0.70495	32.7713	0.586505	31.2879	0.586505	31.2879	0.587851	29.5296	0.586215	30.0999	1.175	60.8113	0.586215	30.0999	0.587614	31.3141	1.17477	61.3774	1.17481	69.17	0.58803	36.6986
0.70628	33.4782	0.7062	32.8459	0.587395	31.3608	0.587395	31.3608	0.590211	29.6046	0.587828	30.1576	1.17683	60.9099	0.587828	30.1576	0.587333	31.3713	1.17692	61.4952	1.1773	69.3263	0.589456	36.7766
0.70749	33.5523	0.70747	32.9227	0.589192	31.4352	0.589192	31.4352	0.590797	29.6762	0.58925	30.215	1.17911	61.0345	0.58925	30.215	0.588209	31.4303	1.17924	61.6234	1.17922	69.4415	0.590654	36.8536
0.70873	33.6296	0.70871	32.9962	0.589357	31.5052	0.589357	31.5052	0.591145	29.7466	0.589854	30.279	1.18157	61.1687	0.589854	30.279	0.590113	31.4822	1.18112	61.7229	1.18129	69.5699	0.591275	36.9267
0.71003	33.7107	0.70995	33.0708	0.591136	31.5767	0.591136	31.5767	0.591753	29.8193	0.590913	30.3471	1.18344	61.2698	0.590913	30.3471	0.591338	31.5293	1.18289	61.82	1.18332	69.6941	0.591637	36.9988
0.71127	33.7869	0.71122	33.1481	0.591843	31.6453	0.591843	31.6453	0.59322	29.8873	0.591977	30.42	1.18524	61.3651	0.591977	30.42	0.591937	31.5733	1.18514	61.9434	1.18572	69.8434	0.593072	37.0701
0.71248	33.861	0.7125	33.2249	0.593019	31.7049	0.593019	31.7049	0.593618	29.9499	0.59309	30.4897	1.18747	61.4869	0.59309	30.4897	0.592371	31.6144	1.18766	62.0825	1.18748	69.9485	0.594252	37.1354
0.71376	33.941	0.71371	33.2961	0.594252	31.7679	0.594252	31.7679	0.595178	30.0117	0.593783	30.5668	1.18994	61.6222	0.593783	30.5668	0.594329	31.6532	1.18953	62.1814	1.1894	70.0655	0.596255	37.1973
0.71505	34.0214	0.71494	33.3712	0.593872	31.8276	0.593872	31.8276	0.596434	30.074	0.594887	30.6361	1.19174	61.7189	0.594887	30.6361	0.595558	31.6986	1.19128	62.2762	1.1917	70.2076	0.596635	37.2644
0.71627	34.0961	0.71623	33.4503	0.595889	31.8941	0.595889	31.8941	0.598307	30.1343	0.595692	30.7017	1.19344	61.8088	0.595692	30.7017	0.596595	31.745	1.19355	62.4018	1.19426	70.366	0.59748	37.3273
0.7175	34.1726	0.7175	33.5258	0.59723	31.9635	0.59723	31.9635	0.599416	30.2003	0.598003	30.7701	1.19577	61.9369	0.598003	30.7701	0.597655	31.7957	1.19594	62.533	1.19598	70.4669	0.597985	37.4022
0.71876	34.252	0.71869	33.5965	0.598446	32.0348	0.598446	32.0348	0.60077	30.2723	0.597426	30.836	1.19836	62.079	0.597426	30.836	0.598169	31.8485	1.19788	62.6365	1.19783	70.5802	0.599563	37.4797
0.72001	34.3293	0.71993	33.6729	0.59988	32.1129	0.59988	32.1129	0.60052	30.3376	0.600153	30.908	1.20016	62.176	0.600153	30.908	0.599085	31.9032	1.19951	62.724	1.19988	70.7061	0.601427	37.557
0.72125	34.4054	0.72124	33.7539	0.600108	32.1796	0.600108	32.1796	0.601888	30.4069	0.600055	30.9862	1.20182	62.2633	0.600055	30.9862	0.600158	31.9521	1.2018	62.8515	1.20232	70.8579	0.601655	37.6412
0.72251	34.4848	0.72249	33.8272	0.601825	32.2489	0.601825	32.2489	0.602844	30.4739	0.602554	31.064	1.20421	62.3944	0.602554	31.064	0.601593	31.9993	1.20444	62.9972	1.20412	70.965	0.602786	37.7193
0.72376	34.5624	0.72367	33.8963	0.602138	32.3145	0.602138	32.3145	0.60347	30.5443	0.60267	31.1342	1.20663	62.5268	0.60267	31.1342	0.602974	32.0492	1.20629	63.0948	1.20597	71.0787	0.603533	37.7916
0.72499	34.638	0.72494	33.9754	0.603332	32.3788	0.603332	32.3788	0.604811	30.6049	0.604413	31.2068	1.20853	62.6284	0.604413	31.2068	0.603962	32.0992	1.20789	63.1808	1.20823	71.2186	0.604275	37.8582
0.72625	34.7161	0.72624	34.0537	0.604194	32.4332	0.604194	32.4332	0.606666	30.6594	0.604539	31.2743	1.21023	62.7181	0.604539	31.2743	0.604405	32.1636	1.21021	63.3101	1.21074	71.3734	0.606197	37.9252
0.72751	34.7937	0.72747	34.1252	0.604762	32.4901	0.604762	32.4901	0.607239	30.7196	0.606935	31.3395	1.21262	62.8487	0.606935	31.3395	0.606224	32.2284	1.21269	63.4464	1.21258	71.4836	0.607422	37.9846
0.72875	34.8704	0.72866	34.197	0.606059	32.5519	0.606059	32.5519	0.608897	30.7741	0.606707	31.4001	1.21517	62.9872	0.606707	31.4001	0.606251	32.2953	1.21467	63.5508	1.21429	71.5867	0.607954	38.0497
0.73	34.9483	0.72994	34.2768	0.607234	32.6074	0.607234	32.6074	0.609916	30.8328	0.608383	31.4646	1.21685	63.076	0.608383	31.4646	0.609139	32.3643	1.21628	63.6368	1.2165	71.7235	0.608405	38.1186
0.73127	35.0272	0.73123	34.3533	0.609098	32.6723	0.609098	32.6723	0.609952	30.8896	0.609465	31.532	1.21847	63.1608	0.609465	31.532	0.609649	32.4346	1.21864	63.768	1.21899	71.8763	0.609787	38.1858
0.73251	35.104	0.73246	34.4258	0.609505	32.74	0.609505	32.74	0.610632	30.9552	0.609796	31.5985	1.22084	63.291	0.609796	31.5985	0.610131	32.4985	1.22129	63.9129	1.22081	71.9847	0.611365	38.2597
0.73375	35.1801	0.73368	34.4997	0.610462	32.8079	0.610462	32.8079	0.611369	31.0217	0.611557	31.6716	1.22321	63.4203	0.611557	31.6716	0.611253	32.5648	1.22295	63.9989	1.2225	72.087	0.612478	38.3317
0.73502	35.2602	0.73496	34.5784	0.61238	32.8762	0.61238	32.8762	0.612813	31.0822	0.612201	31.7459	1.22509	63.5214	0.612201	31.7459	0.611942	32.6253	1.22452	64.083	1.22483	72.2319	0.612858	38.4069
0.73631	35.3393	0.73622	34.6537	0.612384	32.9466	0.612384	32.9466	0.613756	31.1434	0.612898	31.8046	1.22677	63.6096	0.612898	31.8046	0.612769	32.6808	1.22688	64.2149	1.22744	72.3934	0.614288	38.4839
0.73751	35.4143	0.73745	34.7273	0.612822	33.0158	0.612822	33.0158	0.615048	31.2079	0.613819	31.8733	1.22911	63.7378	0.613819	31.8733	0.613006	32.7387	1.22926	64.3447	1.22932	72.5059	0.614391	38.5584
0.73874	35.4911	0.73869	34.8021	0.613421	33.0889	0.613421	33.0889	0.61634	31.2607	0.614986	31.9325	1.23158	63.872	0.614986	31.9325	0.615308	32.7925	1.23118	64.447	1.23095	72.6031	0.615893	38.6314
0.74003	35.5722	0.73996	34.8792	0.615169	33.1582	0.615169	33.1582	0.617154	31.3137	0.615607	31.9918	1.23353	63.9768	0.615607	31.9918	0.616502	32.8406	1.23283	64.5349	1.23325	72.7466	0.616086	38.7074
0.7413	35.6512	0.7412	34.9547	0.616045	33.2351	0.616045	33.2351	0.617972	31.3674	0.617896	32.0503	1.23515	64.0608	0.617896	32.0503	0.616962	32.8901	1.23518	64.6664	1.23568	72.8968	0.619572	38.7895
0.74249	35.7243	0.74246	35.0313	0.61812	33.3051	0.61812	33.3051	0.619496	31.4161	0.617498	32.115	1.23748	64.1875	0.617498	32.115	0.617628	32.942	1.23763	64.7997	1.23757	73.0093	0.619398	38.8733
0.74373	35.8029	0.74372	35.1082	0.619581	33.3813	0.619581	33.3813	0.620203	31.4687	0.619604	32.1893	1.23986	64.3166	0.619604	32.1893	0.618156	32.996	1.23961	64.9049	1.2392	73.1062	0.620185	38.95
0.74504	35.8845	0.74497	35.1835	0.620426	33.4523	0.620426	33.4523	0.621115	31.5267	0.620592	32.2624	1.24183	64.4218	0.620592	32.2624	0.619349	33.0559	1.24123	64.9896	1.24168	73.261	0.621307	39.0274
0.74629	35.9616	0.74621	35.2592	0.62196	33.5295	0.62196	33.5295	0.621293	31.5889	0.620404	32.3306	1.2435	64.5099	0.620404	32.3306	0.621084	33.1156	1.24349	65.1152	1.24425	73.4182	0.623408	39.1146
0.74748	36.035	0.74748	35.3363	0.623207	33.6021	0.623207	33.6021	0.621973	31.6512	0.623099	32.3931	1.2458	64.6353	0.623099	32.3931	0.622103	33.179	1.24593	65.2481	1.24603	73.5234	0.624601	39.1919
0.74873	36.1132	0.74871	35.4098	0.62322	33.6775	0.62322	33.6775	0.623806	31.7168	0.622509	32.4555	1.24823	64.7682	0.622509	32.4555	0.622622	33.2443	1.24791	65.3532	1.2475	73.6101	0.626256	39.2725
0.75004	36.1951	0.74993	35.4837	0.624083	33.7459	0.624083	33.7459	0.623904	31.7743	0.625362	32.5236	1.2502	64.8732	0.625362	32.5236	0.623171	33.3064	1.24956	65.4399	1.24981	73.7558	0.625263	39.352
0.75127	36.2701	0.7512	35.5619	0.625326	33.813	0.625326	33.813	0.62559	31.8366	0.625285	32.592	1.25185	64.9604	0.625285	32.592	0.625474	33.3671	1.25186	65.5682	1.25231	73.9102	0.626841	39.419
0.75246	36.344	0.7525	35.64	0.626573	33.8769	0.626573	33.8769	0.626291	31.8964	0.627194	32.6548	1.25413	65.0836	0.627194	32.6548	0.626471	33.431	1.25432	65.7023	1.25431	74.0311	0.628929	39.4846
0.75374	36.4249	0.75371	35.7112	0.627498	33.9341	0.627498	33.9341	0.628106	31.9615	0.627288	32.7293	1.25646	65.2098	0.627288	32.7293	0.627436	33.4914	1.25631	65.8082	1.25592	74.1263	0.630234	39.5497
0.75503	36.504	0.75494	35.787	0.628433	33.9947	0.628433	33.9947	0.628741	32.0301	0.629014	32.8038	1.25853	65.3208	0.629014	32.8038	0.627812	33.5499	1.25791	65.8928	1.25821	74.2701	0.62981	39.6102
0.75625	36.5799	0.75622	35.8662	0.630368	34.0463	0.630368	34.0463	0.629555	32.1053	0.630699	32.8822	1.26041	65.4208	0.630699	32.8822	0.629573	33.6223	1.26016	66.0175	1.26075	74.427	0.631682	39.671
0.75749	36.6562	0.75749	35.9415	0.631101	34.1074	0.631101	34.1074	0.630516	32.1857	0.630458	32.9449	1.26263	65.5401	0.630458	32.9449	0.630968	33.695	1.2625	66.143	1.26266	74.5405	0.632331	39.7366
0.75876	36.7362	0.75868	36.013	0.632201	34.1701	0.632201	34.1701	0.632617	32.2757	0.632836	33.0141	1.26482	65.6583	0.632836	33.0141	0.632242	33.7729	1.26461	66.2567	1.26418	74.6288	0.634043	39.8025
0.76002	36.8135	0.75994	36.0908	0.634137	34.2399	0.634137	34.2399	0.633761	32.3648	0.632219	33.0742	1.26675	65.7609	0.632219	33.0742	0.632474	33.8492	1.26647	66.3554	1.26657	74.7768	0.634226	39.8738
0.76125	36.8896	0.76124	36.1714	0.633855	34.3076	0.633855	34.3076	0.636135	32.4528	0.634843	33.1338	1.26869	65.8651	0.634843	33.1338	0.63361	33.9271	1.26868	66.476	1.26889	74.9183	0.634776	39.9443
0.76249	36.9667	0.76249	36.2448	0.635031	34.372	0.635031	34.372	0.636882	32.5397	0.634897	33.1952	1.27073	65.9747	0.634897	33.1952	0.635045	33.9944	1.27092	66.5956	1.27083	75.0343	0.635818	40.0161
0.76376	37.0459	0.76368	36.3166	0.636037	34.4386	0.636037	34.4386	0.638728	32.6261	0.635961	33.2575	1.27299	66.0977	0.635961	33.2575	0.637378	34.0646	1.27283	66.6978	1.27256	75.1379	0.638343	40.0826
0.765	37.1233	0.76495	36.3965	0.636238	34.4987	0.636238	34.4987	0.638674	32.7036	0.637704	33.323	1.27507	66.2083	0.637704	33.323	0.638102	34.1215	1.27475	66.8008	1.27492	75.2851	0.638446	40.1469
0.76626	37.2024	0.76624	36.4755	0.63723	34.5576	0.63723	34.5576	0.640217	32.7775	0.637583	33.3993	1.2772	66.3235	0.637583	33.3993	0.638692	34.182	1.27676	66.91	1.27741	75.4374	0.63863	40.2113
0.76752	37.2797	0.76747	36.5483	0.638111	34.6189	0.638111	34.6189	0.641191	32.8498	0.639161	33.4652	1.27922	66.4315	0.639161	33.4652	0.639439	34.2353	1.27909	67.0371	1.27939	75.5567	0.640109	40.269
0.76876	37.358	0.76869	36.6227	0.639756	34.6755	0.639756	34.6755	0.642452	32.9227	0.639944	33.5349	1.28137	66.5468	0.639944	33.5349	0.63973	34.2892	1.28114	67.1471	1.28099	75.6513	0.640552	40.335
0.77001	37.4358	0.76998	36.7036	0.639725	34.7314	0.639725	34.7314	0.642885	32.9956	0.641701	33.6014	1.28345	66.6581	0.641701	33.6014	0.642595	34.3466	1.28328	67.2628	1.28319	75.7888	0.641785	40.3994
0.77128	37.5151	0.77125	36.7803	0.641119	34.7979	0.641119	34.7979	0.645076	33.0703	0.641835	33.6584	1.28548	66.7662	0.641835	33.6584	0.643047	34.4069	1.28526	67.3688	1.28578	75.948	0.642612	40.4681
0.77251	37.5907	0.77247	36.8536	0.642894	34.8718	0.642894	34.8718	0.646837	33.1472	0.643435	33.7165	1.28745	66.8712	0.643435	33.7165	0.643686	34.4734	1.28749	67.4899	1.28773	76.0639	0.643802	40.5456
0.77373	37.6672	0.7737	36.9289	0.643457	34.9455	0.643457	34.9455	0.647923	33.2207	0.644088	33.7794	1.28954	66.9839	0.644088	33.7794	0.644213	34.5361	1.28948	67.5959	1.2895	76.1693	0.645264	40.6238
0.775	37.7467	0.77497	37.0074	0.645138	35.0136	0.645138	35.0136	0.649041	33.2906	0.645259	33.8386	1.29168	67.0985	0.645259	33.8386	0.645863	34.6014	1.29156	67.7075	1.29174	76.3072	0.646296	40.6986
0.7763	37.8272	0.77622	37.0827	0.64546	35.0813	0.64546	35.0813	0.65078	33.3594	0.646336	33.9094	1.29401	67.2258	0.646336	33.9094	0.64703	34.6728	1.2935	67.8113	1.29393	76.4401	0.647807	40.774
0.77751	37.9013	0.77746	37.157	0.646631	35.1529	0.646631	35.1529	0.651634	33.4238	0.646792	33.9776	1.29583	67.3218	0.646792	33.9776	0.647477	34.7322	1.29565	67.9283	1.2959	76.5591	0.648241	40.8551
0.77874	37.978	0.7787	37.2328	0.647937	35.2214	0.647937	35.2214	0.65247	33.4781	0.649072	34.0534	1.29803	67.4408	0.649072	34.0534	0.647436	34.7829	1.29768	68.0374	1.29774	76.6701	0.649707	40.9284
0.78003	38.0585	0.77996	37.31	0.649475	35.2825	0.649475	35.2825	0.653033	33.5406	0.648732	34.1222	1.30012	67.5518	0.648732	34.1222	0.649001	34.8366	1.30008	68.1685	1.2998	76.7967	0.650167	41.0008
0.78129	38.1368	0.78121	37.3862	0.650257	35.3467	0.650257	35.3467	0.653958	33.5992	0.651187	34.1791	1.30245	67.6789	0.651187	34.1791	0.650566	34.8915	1.30199	68.269	1.30211	76.9378	0.651236	41.0753
0.78248	38.2101	0.78247	37.4634	0.65162	35.4072	0.65162	35.4072	0.65483	33.6545	0.650109	34.2473	1.30413	67.7663	0.650109	34.2473	0.651241	34.9377	1.30408	68.3833	1.30419	77.0633	0.65302	41.1484
0.78373	38.2889	0.78371	37.5382	0.652765	35.4713	0.652765	35.4713	0.65504	33.7161	0.65335	34.3059	1.30615	67.8743	0.65335	34.3059	0.652483	34.996	1.30616	68.4947	1.3062	77.1849	0.654048	41.2169
0.78505	38.3715	0.78494	37.6129	0.653377	35.5318	0.653377	35.5318	0.65622	33.7833	0.652953	34.3736	1.3085	68.0008	0.652953	34.3736	0.653275	35.0621	1.30851	68.623	1.30826	77.3107	0.654884	41.2976
0.78629	38.4476	0.7862	37.6902	0.654325	35.604	0.654325	35.604	0.657673	33.8453	0.656278	34.4421	1.31105	68.1382	0.656278	34.4421	0.654567	35.1316	1.31021	68.7109	1.31049	77.4457	0.656413	41.3759
0.78749	38.5222	0.78747	37.7686	0.655112	35.6747	0.655112	35.6747	0.658768	33.9103	0.655684	34.5175	1.31261	68.2185	0.655684	34.5175	0.655778	35.1967	1.31225	68.8224	1.31256	77.5702	0.657293	41.4584
0.78875	38.6023	0.78869	37.842	0.656278	35.7489	0.656278	35.7489	0.660802	33.9722	0.657347	34.5945	1.31446	68.3173	0.657347	34.5945	0.657539	35.2722	1.31453	68.9461	1.31453	77.6877	0.658326	41.5327
0.79004	38.6823	0.78992	37.9176	0.657105	35.8168	0.657105	35.8168	0.661455	34.0293	0.657253	34.6713	1.31673	68.439	0.657253	34.6713	0.657106	35.3457	1.31708	69.0843	1.31635	77.7961	0.658925	41.61
0.79127	38.758	0.7912	37.9963	0.657664	35.8847	0.657664	35.8847	0.660856	34.085	0.659005	34.7398	1.31908	68.5669	0.659005	34.7398	0.658818	35.4133	1.31873	69.169	1.3186	77.935	0.660029	41.688
0.79249	38.8348	0.79249	38.0753	0.658733	35.9414	0.658733	35.9414	0.662251	34.1381	0.659654	34.8057	1.32073	68.6526	0.659654	34.8057	0.660602	35.4735	1.32056	69.2677	1.32082	78.0692	0.661728	41.7501
0.79378	38.9159	0.79369	38.1471	0.660624	35.9993	0.660624	35.9993	0.663203	34.1936	0.660749	34.8679	1.32271	68.7586	0.660749	34.8679	0.660508	35.5292	1.32274	69.3868	1.32308	78.207	0.662957	41.8124
0.79506	38.9955	0.79493	38.2238	0.661562	36.0595	0.661562	36.0595	0.663753	34.2404	0.662515	34.9292	1.32507	68.8859	0.662515	34.9292	0.661652	35.5848	1.32515	69.5186	1.32486	78.3125	0.663319	41.8763
0.79627	39.0696	0.79623	38.305	0.662711	36.1216	0.662711	36.1216	0.664687	34.2933	0.662582	34.9928	1.32754	69.019	0.662582	34.9928	0.662287	35.6365	1.32683	69.6045	1.32705	78.4474	0.664562	41.94
0.7975	39.1462	0.7975	38.3805	0.663806	36.1845	0.663806	36.1845	0.665684	34.3518	0.66487	35.0638	1.32915	69.1034	0.66487	35.0638	0.662953	35.6895	1.32875	69.709	1.3292	78.5777	0.66479	42.0045
0.79877	39.2265	0.79868	38.4515	0.664987	36.2491	0.664987	36.2491	0.667803	34.412	0.66483	35.1342	1.33106	69.2047	0.66483	35.1342	0.665246	35.7552	1.33109	69.8374	1.33143	78.7136	0.666426	42.0713
0.80002	39.3037	0.79994	38.5302	0.665756	36.3178	0.665756	36.3178	0.668429	34.4749	0.665858	35.2086	1.33334	69.3265	0.665858	35.2086	0.666333	35.8163	1.33363	69.9755	1.33314	78.8134	0.667289	42.144
0.80126	39.3801	0.80124	38.6102	0.666131	36.3905	0.666131	36.3905	0.668742	34.5354	0.667065	35.2767	1.33581	69.4603	0.667065	35.2767	0.667276	35.8808	1.33528	70.0591	1.33531	78.9464	0.668402	42.212
0.8025	39.4565	0.80248	38.684	0.666896	36.4673	0.666896	36.4673	0.669131	34.5941	0.668518	35.3441	1.33738	69.5413	0.668518	35.3441	0.667392	35.9437	1.33709	70.1573	1.33764	79.088	0.669095	42.2864
0.80376	39.5353	0.80367	38.7563	0.667745	36.5483	0.667745	36.5483	0.670034	34.6486	0.668232	35.4078	1.33919	69.637	0.668232	35.4078	0.668174	36.0063	1.33935	70.2802	1.33991	79.2258	0.670767	42.3544
0.80501	39.6127	0.80495	38.8373	0.668845	36.6243	0.668845	36.6243	0.671303	34.6998	0.670624	35.4701	1.34169	69.7731	0.670624	35.4701	0.670123	36.0684	1.34188	70.4173	1.34148	79.316	0.671276	42.4261
0.80627	39.6908	0.80625	38.9159	0.670056	36.7048	0.670056	36.7048	0.672318	34.751	0.671536	35.5299	1.34426	69.912	0.671536	35.5299	0.67066	36.1279	1.3435	70.4999	1.34351	79.441	0.671813	42.4965
0.80751	39.7675	0.80747	38.9888	0.672139	36.7748	0.672139	36.7748	0.673954	34.8037	0.672609	35.5931	1.34591	69.9981	0.672609	35.5931	0.671822	36.1888	1.34524	70.5944	1.3459	79.5886	0.673467	42.5681
0.80873	39.8437	0.80868	39.062	0.673047	36.8387	0.673047	36.8387	0.674325	34.8564	0.672689	35.6618	1.34767	70.0904	0.672689	35.6618	0.673306	36.2503	1.34771	70.7302	1.34825	79.7316	0.675291	42.6338
0.80999	39.9215	0.80996	39.1427	0.67458	36.9063	0.67458	36.9063	0.67635	34.911	0.674133	35.7341	1.35008	70.221	0.674133	35.7341	0.67395	36.3127	1.35028	70.8698	1.34979	79.8199	0.676431	42.7023
0.81127	40.002	0.81121	39.218	0.676444	36.9748	0.676444	36.9748	0.675698	34.9733	0.676247	35.8069	1.35253	70.3535	0.676247	35.8069	0.675121	36.3735	1.35201	70.9584	1.35171	79.9376	0.676628	42.7735
0.81249	40.0767	0.81245	39.2935	0.677128	37.0446	0.677128	37.0446	0.676677	35.0362	0.676203	35.8753	1.35414	70.4362	0.676203	35.8753	0.676476	36.4372	1.35377	71.0532	1.35421	80.0916	0.67669	42.844
0.81372	40.1535	0.8137	39.3701	0.677772	37.1165	0.677772	37.1165	0.677419	35.0972	0.677852	35.9432	1.35591	70.5293	0.677852	35.9432	0.677826	36.5103	1.35609	71.1802	1.35678	80.2481	0.678447	42.9255
0.815	40.2343	0.81497	39.4485	0.678872	37.1853	0.678872	37.1853	0.678809	35.1597	0.678921	36.0067	1.35857	70.6731	0.678921	36.0067	0.67788	36.5741	1.35859	71.3167	1.35824	80.33	0.679927	43.0013
0.81629	40.3139	0.81621	39.5247	0.6791	37.257	0.6791	37.257	0.680146	35.2162	0.679922	36.0626	1.36109	70.8084	0.679922	36.0626	0.679864	36.6456	1.36024	71.4004	1.36013	80.4443	0.680391	43.0781
0.81749	40.3877	0.81746	39.6005	0.679471	37.3261	0.679471	37.3261	0.680128	35.2732	0.680673	36.1234	1.36249	70.8793	0.680673	36.1234	0.681152	36.7147	1.36196	71.4924	1.36246	80.5867	0.681075	43.1597
0.81873	40.4654	0.81871	39.6781	0.681491	37.3936	0.681491	37.3936	0.682734	35.323	0.681907	36.1839	1.36424	70.9713	0.681907	36.1839	0.681322	36.7824	1.36461	71.6388	1.36482	80.7303	0.683315	43.2375
0.82003	40.5469	0.81995	39.7536	0.682949	37.4534	0.682949	37.4534	0.682296	35.3791	0.682712	36.2566	1.36665	71.1024	0.682712	36.2566	0.682511	36.844	1.36718	71.777	1.36641	80.8211	0.684687	43.3101
0.8213	40.6247	0.8212	39.8299	0.683069	37.5131	0.683069	37.5131	0.683306	35.4355	0.684115	36.3261	1.36905	71.2306	0.684115	36.3261	0.683669	36.9028	1.36865	71.85	1.36833	80.9382	0.684781	43.3794
0.82248	40.6968	0.82249	39.9093	0.684875	37.5706	0.684875	37.5706	0.683735	35.4863	0.685452	36.3994	1.37091	71.3296	0.685452	36.3994	0.685349	36.9531	1.37026	71.9363	1.37092	81.0986	0.684991	43.4487
0.82374	40.7769	0.82374	39.9845	0.686614	37.6377	0.686614	37.6377	0.685622	35.5466	0.684987	36.4719	1.37263	71.4188	0.684987	36.4719	0.685855	37.0091	1.37268	72.0706	1.37345	81.2527	0.686435	43.5225
0.82504	40.8575	0.82496	40.0581	0.687097	37.698	0.687097	37.698	0.68657	35.6099	0.687173	36.5356	1.37504	71.5491	0.687173	36.5356	0.687164	37.0621	1.37517	72.2053	1.3749	81.3336	0.68969	43.59
0.82627	40.9333	0.82621	40.1358	0.687911	37.7649	0.687911	37.7649	0.688572	35.6771	0.687142	36.6004	1.37752	71.6825	0.687142	36.6004	0.687902	37.1227	1.37704	72.3034	1.3767	81.4424	0.6899	43.6656
0.82747	41.0062	0.82749	40.2148	0.689413	37.8333	0.689413	37.8333	0.689086	35.7455	0.689918	36.6662	1.37924	71.7718	0.689918	36.6662	0.689471	37.1818	1.37868	72.3895	1.37939	81.6093	0.690182	43.7462
0.82875	41.0873	0.82871	40.2867	0.690392	37.9028	0.690392	37.9028	0.690468	35.8207	0.690195	36.7292	1.38095	71.8602	0.690195	36.7292	0.690616	37.2459	1.38109	72.523	1.38178	81.7524	0.691845	43.8239
0.83005	41.1677	0.82993	40.3628	0.690946	37.972	0.690946	37.972	0.691308	35.8932	0.691889	36.7994	1.38344	71.9942	0.691889	36.7994	0.691733	37.3107	1.3836	72.6578	1.38323	81.8334	0.693646	43.9004
0.83127	41.2426	0.83121	40.441	0.691947	38.0416	0.691947	38.0416	0.691201	35.9702	0.69142	36.8755	1.3856	72.1078	0.69142	36.8755	0.692989	37.3783	1.38537	72.7487	1.3851	81.9473	0.69441	43.9697
0.83248	41.3175	0.83249	40.5196	0.692756	38.1	0.692756	38.1	0.693047	36.0399	0.693735	36.9529	1.38747	72.2066	0.693735	36.9529	0.692654	37.4367	1.38697	72.8314	1.38769	82.1061	0.693963	44.0374
0.83376	41.3976	0.8337	40.5912	0.693695	38.1605	0.693695	38.1605	0.693972	36.1146	0.693771	37.0295	1.38927	72.301	0.693771	37.0295	0.693794	37.4973	1.38948	72.9694	1.39002	82.2452	0.695465	44.0979
0.83502	41.4754	0.83493	40.6676	0.694862	38.2124	0.694862	38.2124	0.695515	36.1819	0.694701	37.1057	1.39183	72.4396	0.694701	37.1057	0.695318	37.5529	1.39168	73.0857	1.39153	82.3318	0.696418	44.1613
0.83625	41.552	0.83621	40.7474	0.695877	38.2703	0.695877	38.2703	0.696597	36.2573	0.697325	37.1724	1.39415	72.5634	0.697325	37.1724	0.69509	37.6154	1.39356	73.185	1.39333	82.4402	0.697477	44.2269
0.8375	41.6296	0.83746	40.8234	0.696252	38.3284	0.696252	38.3284	0.698908	36.3327	0.697826	37.2357	1.39603	72.6624	0.697826	37.2357	0.696306	37.6749	1.39534	73.2788	1.39595	82.602	0.698465	44.2945
0.83877	41.7088	0.83866	40.8953	0.69754	38.385	0.69754	38.385	0.69982	36.4152	0.698241	37.3037	1.39768	72.7474	0.698241	37.3037	0.697871	37.7366	1.39785	73.4174	1.39823	82.7381	0.698836	44.3655
0.84001	41.7861	0.83992	40.9748	0.699297	38.4485	0.699297	38.4485	0.700352	36.4877	0.700571	37.3659	1.40009	72.8773	0.700571	37.3659	0.699257	37.7978	1.4002	73.5423	1.39988	82.8336	0.70074	44.4402
0.84126	41.8638	0.84122	41.0554	0.700562	38.5172	0.700562	38.5172	0.702046	36.5663	0.70146	37.4362	1.40247	73.0041	0.70146	37.4362	0.700996	37.861	1.40209	73.6419	1.40167	82.9401	0.702775	44.5198
0.84251	41.9406	0.84247	41.1298	0.70188	38.5902	0.70188	38.5902	0.702153	36.637	0.70163	37.5093	1.4044	73.1047	0.70163	37.5093	0.701908	37.9291	1.40378	73.7314	1.40436	83.106	0.702873	44.5993
0.84376	42.0184	0.84367	41.2033	0.701965	38.6579	0.701965	38.6579	0.703548	36.7094	0.703213	37.5793	1.4062	73.198	0.703213	37.5793	0.702006	37.9946	1.40608	73.8582	1.40666	83.242	0.702578	44.6726
0.845	42.0954	0.84495	41.2831	0.703387	38.724	0.703387	38.724	0.70518	36.7702	0.703883	37.6519	1.40853	73.3225	0.703883	37.6519	0.702891	38.0663	1.40857	73.9913	1.4083	83.3356	0.703995	44.7471
0.84629	42.1753	0.84623	41.3606	0.703919	38.7932	0.703919	38.7932	0.706083	36.8342	0.705086	37.7201	1.41066	73.4347	0.705086	37.7201	0.705175	38.132	1.4105	74.0922	1.40997	83.4331	0.705613	44.8199
0.84754	42.2524	0.84744	41.434	0.704782	38.8526	0.704782	38.8526	0.707898	36.9016	0.705421	37.7808	1.41264	73.5393	0.705421	37.7808	0.70531	38.1948	1.41228	74.1856	1.41243	83.5851	0.706199	44.8885
0.84876	42.3272	0.84867	41.5097	0.705859	38.9141	0.705859	38.9141	0.708827	36.964	0.707437	37.8409	1.41438	73.6295	0.707437	37.8409	0.706141	38.2527	1.41459	74.3121	1.41467	83.7189	0.706686	44.9607
0.85001	42.4046	0.84998	41.5918	0.706892	38.9784	0.706892	38.9784	0.709198	37.0318	0.707915	37.9019	1.4166	73.7482	0.707915	37.9019	0.707384	38.3092	1.4167	74.4235	1.41663	83.8338	0.709516	45.0356
0.85129	42.4841	0.85124	41.6679	0.707678	39.0463	0.707678	39.0463	0.710066	37.1	0.709891	37.9592	1.41883	73.8669	0.709891	37.9592	0.709346	38.3665	1.41872	74.5322	1.41847	83.9422	0.711085	45.1086
0.85251	42.5584	0.85246	41.741	0.70923	39.1218	0.70923	39.1218	0.711264	37.1646	0.710607	38.0272	1.42097	73.9801	0.710607	38.0272	0.709024	38.4211	1.42048	74.6239	1.42087	84.089	0.711608	45.1869
0.85374	42.6347	0.8537	41.8183	0.710919	39.196	0.710919	39.196	0.712806	37.2362	0.711791	38.0947	1.42286	74.0789	0.711791	38.0947	0.710035	38.4744	1.42265	74.7422	1.42319	84.2272	0.711983	45.2676
0.85501	42.7136	0.85498	41.8971	0.711581	39.274	0.711581	39.274	0.713052	37.3066	0.712377	38.1651	1.42503	74.1932	0.712377	38.1651	0.71121	38.5359	1.42491	74.8641	1.42498	84.3317	0.71302	45.3449
0.8563	42.7938	0.85622	41.9717	0.713016	39.3487	0.713016	39.3487	0.714371	37.3799	0.712864	38.2302	1.42724	74.3096	0.712864	38.2302	0.713262	38.6003	1.42704	74.9777	1.42673	84.4351	0.714768	45.4265
0.85749	42.8666	0.85744	42.0463	0.714093	39.4221	0.714093	39.4221	0.716306	37.4402	0.714411	38.2912	1.42931	74.4173	0.714411	38.2912	0.713839	38.6669	1.42894	75.0774	1.42928	84.5905	0.716235	45.5014
0.85873	42.9444	0.85869	42.1248	0.715354	39.4932	0.715354	39.4932	0.716682	37.4961	0.714487	38.3544	1.43117	74.5142	0.714487	38.3544	0.715404	38.7345	1.43111	75.1954	1.43149	84.7202	0.716025	45.5746
0.86001	43.024	0.85996	42.2025	0.715873	39.564	0.715873	39.564	0.718662	37.5511	0.715752	38.4139	1.4331	74.6148	0.715752	38.4139	0.715672	38.8045	1.43332	75.3125	1.43336	84.8293	0.718197	45.6365
0.86126	43.1014	0.86121	42.2786	0.716726	39.6221	0.716726	39.6221	0.718609	37.6062	0.717124	38.4694	1.43531	74.7321	0.717124	38.4694	0.717657	38.87	1.43535	75.4187	1.43525	84.9401	0.719158	45.6985
0.86246	43.175	0.86245	42.3544	0.71817	39.6842	0.71817	39.6842	0.719319	37.6643	0.718524	38.531	1.43767	74.8576	0.718524	38.531	0.718291	38.9333	1.43727	75.5202	1.43756	85.0803	0.719382	45.7605
0.86372	43.2546	0.86369	42.432	0.71809	39.7434	0.71809	39.7434	0.719798	37.73	0.719221	38.603	1.4397	74.9646	0.719221	38.603	0.717943	38.9878	1.4391	75.6168	1.43971	85.2075	0.719914	45.8194
0.86502	43.3352	0.86494	42.5089	0.719534	39.8061	0.719534	39.8061	0.721264	37.791	0.720531	38.6719	1.44161	75.0639	0.720531	38.6719	0.719919	39.0447	1.44141	75.7418	1.44167	85.3223	0.721389	45.8875
0.86626	43.4119	0.86622	42.5879	0.720267	39.8727	0.720267	39.8727	0.723642	37.8603	0.720035	38.7467	1.44378	75.1794	0.720035	38.7467	0.721072	39.1005	1.4437	75.8651	1.44355	85.4317	0.722507	45.9577
0.86747	43.4861	0.86746	42.6629	0.720799	39.9422	0.720799	39.9422	0.72341	37.9215	0.722122	38.8167	1.44607	75.3004	0.722122	38.8167	0.721819	39.1584	1.4458	75.9753	1.44583	85.5691	0.722882	46.0414
0.86875	43.5661	0.86869	42.7389	0.722614	40.0153	0.722614	40.0153	0.723897	37.9876	0.723664	38.8834	1.44801	75.4021	0.723664	38.8834	0.72307	39.2213	1.44767	76.0747	1.44792	85.6909	0.723883	46.1124
0.87003	43.6447	0.86996	42.8171	0.724469	40.0821	0.724469	40.0821	0.725149	38.0431	0.724196	38.9445	1.44986	75.4975	0.724196	38.9445	0.723473	39.2883	1.44987	76.1936	1.45007	85.8178	0.725573	46.1887
0.87124	43.7202	0.87125	42.897	0.724804	40.1553	0.724804	40.1553	0.725685	38.0987	0.72547	39.0058	1.4521	75.6163	0.72547	39.0058	0.725887	39.353	1.45201	76.3084	1.45207	85.9346	0.727223	46.256
0.87247	43.7951	0.87248	42.9703	0.726096	40.2175	0.726096	40.2175	0.727116	38.1525	0.725354	39.0707	1.45449	75.7421	0.725354	39.0707	0.726839	39.4175	1.45417	76.4234	1.45428	86.0653	0.727746	46.3292
0.87379	43.8785	0.87369	43.0454	0.72754	40.2792	0.72754	40.2792	0.728971	38.2079	0.727464	39.1362	1.45647	75.8458	0.727464	39.1362	0.72712	39.4824	1.45591	76.5142	1.45627	86.1797	0.72864	46.396
0.87504	43.9549	0.87497	43.1253	0.728756	40.3408	0.728756	40.3408	0.729498	38.2609	0.728068	39.2061	1.45817	75.9335	0.728068	39.2061	0.728108	39.5442	1.45814	76.6352	1.4583	86.2985	0.729248	46.4625
0.87626	44.0301	0.87627	43.2059	0.730021	40.4018	0.730021	40.4018	0.730665	38.3246	0.730553	39.2789	1.46036	76.0494	0.730553	39.2789	0.728855	39.6055	1.46051	76.762	1.46017	86.4059	0.731604	46.5299
0.8775	44.1076	0.87747	43.2763	0.729659	40.4579	0.729659	40.4579	0.731345	38.3847	0.730281	39.3553	1.46271	76.1741	0.730281	39.3553	0.730898	39.662	1.46262	76.8731	1.46234	86.5355	0.732408	46.5977
0.87878	44.1869	0.87869	43.3522	0.731345	40.5252	0.731345	40.5252	0.732538	38.4511	0.73176	39.428	1.46484	76.2865	0.73176	39.428	0.731108	39.7212	1.46426	76.9591	1.46448	86.6599	0.733204	46.6681
0.88002	44.2629	0.87998	43.4325	0.731975	40.5928	0.731975	40.5928	0.73248	38.5151	0.732552	39.4939	1.46642	76.3671	0.732552	39.4939	0.732954	39.7718	1.46635	77.073	1.46674	86.7928	0.73404	46.7453
0.88125	44.3385	0.88127	43.5114	0.732507	40.6691	0.732507	40.6691	0.734818	38.574	0.733996	39.5631	1.46852	76.478	0.733996	39.5631	0.732668	39.8215	1.46875	77.203	1.46885	86.9147	0.734992	46.8251
0.88249	44.4158	0.88244	43.5803	0.73345	40.7399	0.73345	40.7399	0.735064	38.6337	0.73472	39.6256	1.4711	76.6155	0.73472	39.6256	0.734858	39.8829	1.47096	77.32	1.47085	87.0307	0.736459	46.902
0.88376	44.4951	0.88366	43.6584	0.734733	40.8126	0.734733	40.8126	0.73619	38.6857	0.736231	39.6905	1.4734	76.7371	0.736231	39.6905	0.735999	39.9446	1.4725	77.399	1.47291	87.1503	0.736704	46.979
0.88501	44.5728	0.88498	43.7413	0.735582	40.8792	0.735582	40.8792	0.737791	38.744	0.736973	39.7578	1.47485	76.808	0.736973	39.7578	0.73632	40.0141	1.47457	77.5123	1.47517	87.282	0.737956	47.0538
0.88625	44.6502	0.88624	43.8172	0.736946	40.9476	0.736946	40.9476	0.737925	38.8071	0.738542	39.8338	1.47692	76.9166	0.738542	39.8338	0.737755	40.0839	1.47712	77.6511	1.4773	87.4039	0.738573	47.1178
0.88749	44.7267	0.88741	43.8874	0.737531	41.013	0.737531	41.013	0.739306	38.862	0.739069	39.9082	1.47928	77.0407	0.739069	39.9082	0.738211	40.1538	1.47951	77.778	1.47905	87.5012	0.740777	47.1832
0.88875	44.8047	0.88867	43.9674	0.740303	41.0787	0.740303	41.0787	0.740428	38.9229	0.740705	39.9844	1.48147	77.1563	0.740705	39.9844	0.740125	40.2202	1.48095	77.8494	1.48121	87.6273	0.74126	47.2437
0.89002	44.8838	0.88998	44.0488	0.739972	41.1423	0.739972	41.1423	0.740991	38.9918	0.74117	40.0555	1.48302	77.2338	0.74117	40.0555	0.74101	40.2847	1.48293	77.9561	1.48359	87.7649	0.741684	47.3047
0.89126	44.9606	0.89122	44.1234	0.741711	41.2071	0.741711	41.2071	0.742663	39.0632	0.742583	40.1182	1.48517	77.3476	0.742583	40.1182	0.741716	40.3423	1.48535	78.0881	1.48565	87.8817	0.743227	47.374
0.89249	45.0377	0.8924	44.1947	0.743142	41.2724	0.743142	41.2724	0.743437	39.1267	0.743723	40.1816	1.48775	77.4846	0.743723	40.1816	0.742485	40.4055	1.48754	78.2047	1.48739	87.9787	0.744492	47.4457
0.89375	45.1155	0.89369	44.276	0.74413	41.3423	0.74413	41.3423	0.743777	39.1983	0.743513	40.2462	1.49009	77.6085	0.743513	40.2462	0.74409	40.4637	1.48914	78.2854	1.4894	88.0945	0.745775	47.5301
0.89505	45.1958	0.89498	44.3554	0.744787	41.4102	0.744787	41.4102	0.74493	39.2682	0.746718	40.3163	1.4915	77.677	0.746718	40.3163	0.744528	40.5215	1.4912	78.3987	1.49178	88.2326	0.746106	47.6088
0.89628	45.271	0.89621	44.4282	0.745341	41.4818	0.745341	41.4818	0.74624	39.3316	0.747384	40.3799	1.49359	77.7867	0.747384	40.3799	0.745605	40.5762	1.49379	78.5398	1.49396	88.3557	0.747442	47.6951
0.89749	45.3459	0.89742	44.5018	0.74738	41.5547	0.74738	41.5547	0.746159	39.3934	0.748336	40.4541	1.49621	77.9257	0.748336	40.4541	0.746365	40.6412	1.49621	78.6695	1.49557	88.4429	0.748247	47.7743
0.89877	45.4263	0.89871	44.5835	0.74873	41.6241	0.74873	41.6241	0.747791	39.4552	0.748703	40.5236	1.4984	78.0402	0.748703	40.5236	0.748238	40.7101	1.49762	78.7378	1.49769	88.5657	0.748667	47.8545
0.90008	45.5067	0.89998	44.6602	0.749096	41.688	0.749096	41.688	0.749561	39.5235	0.750017	40.6009	1.49986	78.1114	0.750017	40.6009	0.749378	40.7742	1.49958	78.8454	1.50023	88.7122	0.751197	47.9323
0.90127	45.5786	0.90122	44.7356	0.749874	41.748	0.749874	41.748	0.750902	39.5868	0.751023	40.6641	1.50193	78.2194	0.751023	40.6641	0.749763	40.8474	1.50224	78.9911	1.50245	88.8348	0.752521	48.0016
0.9025	45.6552	0.90246	44.8106	0.750674	41.8064	0.750674	41.8064	0.751738	39.6554	0.751863	40.7286	1.50454	78.3575	0.751863	40.7286	0.751162	40.9125	1.50452	79.1112	1.50395	88.9117	0.752851	48.072
0.90378	45.7362	0.90373	44.89	0.751506	41.868	0.751506	41.868	0.75379	39.7331	0.753643	40.789	1.50668	78.4689	0.753643	40.789	0.752293	40.9768	1.50594	79.1808	1.50592	89.0238	0.753982	48.1444
0.90507	45.815	0.90497	44.9657	0.753312	41.9356	0.753312	41.9356	0.755176	39.8053	0.753745	40.8525	1.50809	78.538	0.753745	40.8525	0.75278	41.0358	1.50794	79.2899	1.50834	89.1617	0.755668	48.2155
0.90623	45.8857	0.90623	45.0429	0.753839	42.0032	0.753839	42.0032	0.755905	39.882	0.755636	40.9145	1.51024	78.6507	0.755636	40.9145	0.753509	41.0922	1.51062	79.4361	1.51067	89.2914	0.757156	48.2886
0.90746	45.9636	0.90746	45.1169	0.754344	42.0759	0.754344	42.0759	0.756378	39.958	0.75531	40.9803	1.51276	78.7838	0.75531	40.9803	0.755789	41.1507	1.51277	79.5485	1.51217	89.3676	0.757509	48.3654
0.90878	46.047	0.90869	45.193	0.756718	42.1493	0.756718	42.1493	0.756732	40.0276	0.757349	41.0544	1.5149	78.8948	0.757349	41.0544	0.756334	41.1996	1.5142	79.6199	1.5142	89.4826	0.757822	48.4407
0.91004	46.1243	0.90994	45.2709	0.758104	42.2214	0.758104	42.2214	0.758587	40.0972	0.757755	41.1222	1.51646	78.9727	0.757755	41.1222	0.757134	41.2587	1.51621	79.7303	1.51693	89.6382	0.759937	48.5163
0.91121	46.1956	0.91123	45.3505	0.758247	42.294	0.758247	42.294	0.759517	40.1624	0.758555	41.1921	1.51852	79.0798	0.758555	41.1921	0.75894	41.3208	1.51882	79.8729	1.5192	89.7597	0.760956	48.5872
0.91247	46.2752	0.91246	45.4241	0.759481	42.3679	0.759481	42.3679	0.760362	40.2247	0.760464	41.2611	1.52124	79.2236	0.760464	41.2611	0.760089	41.3835	1.52101	79.9879	1.52059	89.8271	0.761501	48.6576
0.91378	46.3571	0.91369	45.4997	0.761323	42.4362	0.761323	42.4362	0.761962	40.2914	0.761112	41.3254	1.52335	79.3308	0.761112	41.3254	0.760335	41.4463	1.52258	80.0672	1.52259	89.9388	0.762337	48.7164
0.91502	46.4326	0.91495	45.578	0.761855	42.5043	0.761855	42.5043	0.763915	40.3603	0.762485	41.3864	1.52488	79.4069	0.762485	41.3864	0.761149	41.5113	1.52453	80.1738	1.52521	90.0841	0.763227	48.7782
0.91621	46.5055	0.91624	45.6568	0.762641	42.569	0.762641	42.569	0.764497	40.4268	0.763486	41.4479	1.52677	79.5022	0.763486	41.4479	0.763075	41.5811	1.52726	80.3231	1.52747	90.202	0.764099	48.838
0.91749	46.5866	0.91744	45.7285	0.76388	42.6302	0.76388	42.6302	0.765941	40.5046	0.764693	41.5162	1.52924	79.6327	0.764693	41.5162	0.763098	41.6425	1.52942	80.4345	1.52889	90.2684	0.764416	48.8967
0.91878	46.6664	0.91867	45.8036	0.765668	42.6963	0.765668	42.6963	0.766853	40.5778	0.764242	41.5841	1.53138	79.7427	0.764242	41.5841	0.765338	41.7073	1.53101	80.5143	1.53092	90.3796	0.767013	48.9622
0.92001	46.7415	0.91997	45.8855	0.765869	42.7648	0.765869	42.7648	0.76725	40.6473	0.767478	41.6601	1.53329	79.8398	0.767478	41.6601	0.764926	41.7679	1.53279	80.6092	1.5336	90.5271	0.767474	49.0303
0.92122	46.8153	0.92126	45.9637	0.767612	42.8333	0.767612	42.8333	0.767814	40.7149	0.765994	41.7332	1.53527	79.9411	0.765994	41.7332	0.76667	41.8257	1.53522	80.7425	1.53583	90.6406	0.767845	49.1091
0.92251	46.8973	0.92246	46.0334	0.768314	42.9053	0.768314	42.9053	0.768779	40.7763	0.767344	41.8003	1.53768	80.0673	0.767344	41.8003	0.767984	41.8809	1.5375	80.8626	1.5372	90.7017	0.7692	49.1845
0.92378	46.9756	0.92368	46.1094	0.768909	42.976	0.768909	42.976	0.769897	40.8403	0.769606	41.8675	1.53986	80.1789	0.769606	41.8675	0.769048	41.9405	1.53937	80.9601	1.5392	90.8092	0.769816	49.2674
0.92503	47.0518	0.92499	46.1924	0.770125	43.0419	0.770125	43.0419	0.771184	40.8984	0.770044	41.9297	1.54162	80.2667	0.770044	41.9297	0.769647	42.0021	1.54128	81.0614	1.54188	90.9541	0.771596	49.3545
0.92626	47.1283	0.92625	46.2675	0.770925	43.1076	0.770925	43.1076	0.773196	40.9568	0.771435	41.9916	1.5436	80.3682	0.771435	41.9916	0.771037	42.0699	1.54376	81.1969	1.54407	91.0626	0.772525	49.4383
0.92753	47.2076	0.92744	46.3386	0.771551	43.165	0.771551	43.165	0.774305	41.0212	0.772351	42.0555	1.54605	80.496	0.772351	42.0555	0.771511	42.1394	1.54594	81.3115	1.54562	91.1314	0.774452	49.5143
0.92878	47.2848	0.9287	46.4176	0.772686	43.2208	0.772686	43.2208	0.774841	41.0848	0.774094	42.1213	1.54814	80.6012	0.774094	42.1213	0.772405	42.2078	1.54771	81.4034	1.5476	91.2341	0.774988	49.5869
0.93003	47.3617	0.93	46.4988	0.7746	43.2764	0.7746	43.2764	0.775623	41.1496	0.774403	42.1967	1.55006	80.6976	0.774403	42.1967	0.773643	42.2817	1.54955	81.501	1.55032	91.3757	0.774912	49.6578
0.93125	47.4374	0.93124	46.5732	0.77565	43.3344	0.77565	43.3344	0.775833	41.2227	0.775968	42.2652	1.55202	80.7965	0.775968	42.2652	0.775378	42.3433	1.55212	81.6417	1.55248	91.4773	0.776723	49.7317
0.93249	47.5141	0.93245	46.6465	0.776285	43.3882	0.776285	43.3882	0.777814	41.292	0.776084	42.3373	1.55435	80.9172	0.776084	42.3373	0.774904	42.4038	1.55426	81.7527	1.55388	91.5341	0.778328	49.8021
0.93375	47.5925	0.9337	46.7243	0.777107	43.4587	0.777107	43.4587	0.778172	41.3614	0.777912	42.4095	1.55639	81.0203	0.777912	42.4095	0.776361	42.4622	1.55616	81.852	1.55587	91.6352	0.780362	49.878
0.93503	47.6721	0.93498	46.8032	0.778382	43.532	0.778382	43.532	0.780111	41.4255	0.778153	42.4737	1.55845	81.1252	0.778153	42.4737	0.77899	42.5192	1.55803	81.9502	1.55837	91.7602	0.779955	49.9588
0.93626	47.7473	0.93621	46.8783	0.779262	43.6105	0.779262	43.6105	0.780782	41.4832	0.780264	42.5315	1.56024	81.2139	0.780264	42.5315	0.780085	42.5756	1.56041	82.0803	1.56062	91.8659	0.781006	50.0313
0.93749	47.8243	0.93744	46.9529	0.7808	43.6971	0.7808	43.6971	0.782208	41.541	0.780693	42.5933	1.56258	81.3344	0.780693	42.5933	0.779929	42.6273	1.56248	82.1884	1.56233	91.9387	0.781448	50.1073
0.93876	47.9032	0.93869	47.0303	0.780138	43.7791	0.780138	43.7791	0.782843	41.5997	0.781846	42.658	1.56466	81.4393	0.781846	42.658	0.781797	42.6901	1.56446	82.2939	1.56439	92.0379	0.783048	50.1797
0.94004	47.9825	0.93996	47.108	0.781609	43.8544	0.781609	43.8544	0.783536	41.6552	0.783049	42.721	1.56681	81.5481	0.783049	42.721	0.782754	42.7562	1.5663	82.39	1.56693	92.1608	0.784913	50.2429
0.94124	48.0552	0.94121	47.1841	0.782892	43.9226	0.782892	43.9226	0.7851	41.7089	0.784282	42.7943	1.56877	81.6451	0.784282	42.7943	0.783894	42.8236	1.56865	82.518	1.569	92.2516	0.78515	50.3054
0.94247	48.1315	0.94246	47.2604	0.784564	43.991	0.784564	43.991	0.784725	41.7706	0.785364	42.8659	1.571	81.7583	0.785364	42.8659	0.78372	42.8903	1.57075	82.6283	1.57079	92.3273	0.786303	50.3662
0.94377	48.2126	0.94368	47.3348	0.786272	44.0507	0.786272	44.0507	0.786674	41.8321	0.786272	42.9341	1.57302	81.8576	0.786272	42.9341	0.785812	42.9588	1.57285	82.7398	1.57272	92.4143	0.786678	50.4304
0.94506	48.2919	0.94494	47.4126	0.787018	44.1165	0.787018	44.1165	0.78683	41.8951	0.787032	42.9976	1.57505	81.9591	0.787032	42.9976	0.787112	43.0269	1.57482	82.8432	1.57523	92.5321	0.787859	50.4942
0.94626	48.3638	0.94622	47.4905	0.787769	44.184	0.787769	44.184	0.789146	41.9583	0.787756	43.0625	1.57684	82.0472	0.787756	43.0625	0.786804	43.0886	1.5771	82.966	1.57739	92.6234	0.789508	50.5601
0.94748	48.4403	0.94747	47.5662	0.788069	44.2561	0.788069	44.2561	0.790089	42.0199	0.789732	43.1213	1.57915	82.165	0.789732	43.1213	0.788006	43.1495	1.5791	83.0691	1.57919	92.6946	0.790407	50.6316
0.94879	48.5228	0.94868	47.6401	0.789553	44.3242	0.789553	44.3242	0.790456	42.0782	0.789186	43.1796	1.58121	82.2664	0.789186	43.1796	0.78941	43.2025	1.58113	83.1756	1.58111	92.7781	0.792101	50.7086
0.95005	48.5996	0.94995	47.7188	0.791949	44.3939	0.791949	44.3939	0.790943	42.1313	0.791761	43.2454	1.58354	82.3838	0.791761	43.2454	0.791154	43.2545	1.58291	83.268	1.58349	92.8851	0.791117	50.7803
0.95124	48.6719	0.95124	47.7983	0.792418	44.4644	0.792418	44.4644	0.792754	42.186	0.792141	43.3116	1.58552	82.4807	0.792141	43.3116	0.790675	43.3074	1.58519	83.3932	1.58554	92.9676	0.793581	50.8665
0.9525	48.7505	0.95247	47.872	0.793379	44.5279	0.793379	44.5279	0.793362	42.2366	0.794023	43.3867	1.58758	82.5833	0.794023	43.3867	0.792687	43.3675	1.5873	83.5036	1.58745	93.0449	0.795034	50.9338
0.9538	48.8315	0.95367	47.9448	0.794274	44.5878	0.794274	44.5878	0.794971	42.29	0.793545	43.4582	1.58966	82.6858	0.793545	43.4582	0.794131	43.4247	1.58961	83.6283	1.58932	93.1205	0.795069	51.0041
0.95504	48.908	0.95496	48.0259	0.794984	44.6429	0.794984	44.6429	0.79582	42.3455	0.796142	43.5258	1.59202	82.8033	0.796142	43.5258	0.793948	43.4881	1.59162	83.7317	1.59173	93.23	0.796169	51.0702
0.95625	48.9814	0.95626	48.1067	0.795767	44.7019	0.795767	44.7019	0.797126	42.4053	0.796021	43.5945	1.5939	82.8926	0.796021	43.5945	0.795034	43.5561	1.59365	83.8404	1.5938	93.3125	0.796875	51.1355
0.9575	49.0611	0.95746	48.1768	0.796728	44.7619	0.796728	44.7619	0.798087	42.4726	0.796781	43.6574	1.59575	82.982	0.796781	43.6574	0.796487	43.6248	1.59574	83.9507	1.5959	93.3991	0.79819	51.2046
0.95878	49.1395	0.95867	48.2522	0.798297	44.8185	0.798297	44.8185	0.797658	42.5409	0.797769	43.7215	1.59803	83.095	0.797769	43.7215	0.798177	43.701	1.59799	84.0709	1.59787	93.4761	0.800143	51.2771
0.96001	49.2149	0.95997	48.3349	0.798221	44.8817	0.798221	44.8817	0.798654	42.6151	0.800094	43.7759	1.6004	83.211	0.800094	43.7759	0.798646	43.7636	1.60001	84.1759	1.60006	93.5675	0.801144	51.3531
0.96124	49.2913	0.96125	48.4124	0.799356	44.9535	0.799356	44.9535	0.800367	42.6891	0.800635	43.8397	1.60226	83.2983	0.800635	43.8397	0.79937	43.8297	1.60182	84.2702	1.60207	93.6444	0.801377	51.4388
0.96249	49.3696	0.96244	48.4821	0.800215	45.0213	0.800215	45.0213	0.801842	42.7602	0.801355	43.9095	1.60406	83.3837	0.801355	43.9095	0.802039	43.8886	1.6041	84.3927	1.60419	93.7304	0.803067	51.5176
0.96376	49.4474	0.96366	48.5586	0.802065	45.0891	0.802065	45.0891	0.802843	42.828	0.802781	43.9821	1.60618	83.4869	0.802781	43.9821	0.802549	43.9453	1.60646	84.5184	1.60601	93.7965	0.803845	51.5936
0.96501	49.5243	0.96498	48.6414	0.802007	45.1635	0.802007	45.1635	0.80464	42.8999	0.803487	44.0497	1.60872	83.6112	0.803487	44.0497	0.803331	43.9997	1.60835	84.6143	1.6081	93.8819	0.805195	51.6631
0.96626	49.6014	0.96624	48.7166	0.80426	45.226	0.80426	45.226	0.805919	42.9752	0.805136	44.1217	1.6105	83.6928	0.805136	44.1217	0.80359	44.0577	1.61017	84.7102	1.61031	93.9702	0.805673	51.7356
0.96748	49.6763	0.96743	48.7881	0.805123	45.2937	0.805123	45.2937	0.807215	43.0493	0.805794	44.1896	1.61227	83.7751	0.805794	44.1896	0.80621	44.1154	1.61223	84.8208	1.61276	94.0709	0.807117	51.8059
0.96874	49.7542	0.96867	48.8652	0.806813	45.3576	0.806813	45.3576	0.807917	43.1218	0.806308	44.2506	1.61449	83.8822	0.806308	44.2506	0.806948	44.1785	1.61465	84.9509	1.61465	94.1339	0.807917	51.8706
0.97001	49.8327	0.96998	48.9464	0.807877	45.4181	0.807877	45.4181	0.808226	43.1993	0.808185	44.3103	1.61712	84.0085	0.808185	44.3103	0.807426	44.2415	1.61664	85.0531	1.61657	94.2056	0.808775	51.938
0.97126	49.9094	0.97123	49.0214	0.809003	45.4801	0.809003	45.4801	0.811015	43.2835	0.808704	44.3732	1.61898	84.0913	0.808704	44.3732	0.809809	44.3089	1.61835	85.1411	1.61866	94.2856	0.810604	52.0053
0.97249	49.9852	0.97244	49.0939	0.809589	45.5431	0.809589	45.5431	0.810877	43.3602	0.810117	44.4375	1.62066	84.1659	0.810117	44.4375	0.809545	44.3735	1.62055	85.2603	1.62107	94.3823	0.811467	52.0833
0.97375	50.0631	0.97371	49.1732	0.810613	45.6131	0.810613	45.6131	0.812347	43.4339	0.810966	44.5132	1.6227	84.261	0.810966	44.5132	0.809871	44.4277	1.62313	85.399	1.62293	94.4424	0.81072	52.1596
0.97504	50.1425	0.97499	49.2519	0.811833	45.6811	0.811833	45.6811	0.81372	43.505	0.811637	44.5903	1.62519	84.3781	0.811637	44.5903	0.81182	44.4847	1.62513	85.5006	1.62491	94.5153	0.812678	52.2418
0.97627	50.2177	0.97623	49.3259	0.812624	45.7534	0.812624	45.7534	0.814725	43.578	0.813188	44.6718	1.62726	84.47	0.813188	44.6718	0.812491	44.5414	1.62672	85.5825	1.627	94.5914	0.814591	52.3244
0.97748	50.2919	0.97746	49.4012	0.813957	45.8226	0.813957	45.8226	0.816241	43.638	0.813872	44.7499	1.62885	84.5372	0.813872	44.7499	0.813313	44.5978	1.62873	85.6893	1.62948	94.6884	0.815682	52.4093
0.97876	50.3723	0.97871	49.4795	0.814064	45.8867	0.814064	45.8867	0.817296	43.701	0.815356	44.8266	1.63106	84.6391	0.815356	44.8266	0.814873	44.655	1.63118	85.8216	1.63133	94.7452	0.816464	52.4856
0.98006	50.4527	0.97996	49.5561	0.815275	45.9482	0.815275	45.9482	0.817743	43.7639	0.816259	44.896	1.63383	84.7667	0.816259	44.896	0.816675	44.7115	1.63338	85.936	1.63314	94.8062	0.817716	52.5599
0.98126	50.5256	0.98122	49.6329	0.816429	46.0072	0.816429	46.0072	0.819017	43.8262	0.817551	44.9644	1.63572	84.8441	0.817551	44.9644	0.816349	44.7699	1.63491	86.0134	1.63528	94.8871	0.818811	52.6302
0.98246	50.6005	0.98248	49.7105	0.816639	46.0643	0.816639	46.0643	0.819334	43.8937	0.818793	45.035	1.63726	84.9071	0.818793	45.035	0.817649	44.8368	1.63708	86.1317	1.63774	94.9812	0.820345	52.6983
0.98376	50.6827	0.98371	49.7859	0.817685	46.1255	0.817685	46.1255	0.8211	43.9539	0.820836	45.1091	1.63942	85.0026	0.820836	45.1091	0.819214	44.9025	1.63983	86.2808	1.63969	95.0366	0.821395	52.7649
0.98505	50.7615	0.98496	49.8631	0.819285	46.1925	0.819285	46.1925	0.823076	44.0216	0.820859	45.1859	1.64212	85.1209	0.820859	45.1859	0.820233	44.9688	1.64187	86.3845	1.64135	95.0859	0.822048	52.8308
0.98624	50.8333	0.98623	49.9405	0.820385	46.2619	0.820385	46.2619	0.823125	44.0926	0.822853	45.2612	1.64402	85.2011	0.822853	45.2612	0.820752	45.0358	1.64333	86.4572	1.64356	95.1761	0.822316	52.8954
0.98746	50.9095	0.98746	50.0152	0.821485	46.3401	0.821485	46.3401	0.824149	44.1522	0.823385	45.3349	1.64553	85.2654	0.823385	45.3349	0.822281	45.1029	1.64541	86.5697	1.64633	95.2901	0.823639	52.9709
0.98878	50.9915	0.98867	50.0883	0.82325	46.4197	0.82325	46.4197	0.825767	44.2136	0.824855	45.4072	1.64779	85.3717	0.824855	45.4072	0.822674	45.1599	1.64808	86.7145	1.64817	95.3395	0.825517	53.0455
0.99004	51.0679	0.98994	50.1667	0.824082	46.4996	0.824082	46.4996	0.825548	44.2729	0.824891	45.4714	1.65042	85.495	0.824891	45.4714	0.823877	45.2204	1.65018	86.8213	1.64962	95.3803	0.825535	53.1202
0.99123	51.1396	0.99124	50.2477	0.824958	46.5791	0.824958	46.5791	0.826925	44.3317	0.826666	45.5367	1.6524	85.5797	0.826666	45.5367	0.824905	45.2734	1.65164	86.894	1.65183	95.4682	0.826871	53.1894
0.99248	51.2177	0.99247	50.3204	0.826845	46.6555	0.826845	46.6555	0.827377	44.3828	0.82819	45.5939	1.65384	85.6398	0.82819	45.5939	0.826098	45.3276	1.65378	87.0107	1.6544	95.5681	0.826992	53.2588
0.99378	51.2986	0.99367	50.3934	0.827582	46.7277	0.827582	46.7277	0.82811	44.433	0.829415	45.657	1.6561	85.746	0.829415	45.657	0.828092	45.3815	1.65649	87.1571	1.6563	95.62	0.828007	53.322
0.99503	51.3737	0.99495	50.4732	0.827926	46.7886	0.827926	46.7886	0.8292	44.4845	0.829478	45.7224	1.65872	85.8681	0.829478	45.7224	0.827895	45.4363	1.65853	87.2601	1.65792	95.6686	0.829545	53.3867
0.99625	51.4489	0.99624	50.552	0.828995	46.8507	0.828995	46.8507	0.831015	44.5421	0.831203	45.7892	1.66067	85.9536	0.831203	45.7892	0.828897	45.5009	1.65993	87.3289	1.66028	95.761	0.83089	53.4487
0.99751	51.5273	0.99743	50.6222	0.831029	46.9106	0.831029	46.9106	0.832151	44.6011	0.831512	45.859	1.66222	86.0178	0.831512	45.859	0.830596	45.5632	1.66206	87.446	1.66301	95.8574	0.832043	53.5074
0.99879	51.6062	0.99865	50.6979	0.830774	46.9776	0.830774	46.9776	0.833385	44.6631	0.83229	45.9262	1.66451	86.1242	0.83229	45.9262	0.830909	45.6325	1.66476	87.5913	1.66482	95.904	0.831655	53.5756
1.00003	51.6816	0.99997	50.7815	0.833541	47.0398	0.833541	47.0398	0.833559	44.7231	0.833233	45.9895	1.66712	86.2431	0.833233	45.9895	0.831695	45.7016	1.66683	87.6974	1.66634	95.9442	0.8338	53.6485
1.00126	51.7566	1.00124	50.8569	0.833461	47.1084	0.833461	47.1084	0.834753	44.7875	0.835928	46.0452	1.66909	86.328	0.835928	46.0452	0.833448	45.7703	1.6683	87.7696	1.66871	96.0298	0.83545	53.7214
1.00251	51.8342	1.00243	50.9283	0.83414	47.1777	0.83414	47.1777	0.835602	44.8486	0.835088	46.0977	1.67051	86.3833	0.835088	46.0977	0.834185	45.8292	1.67049	87.8888	1.6714	96.1253	0.8357	53.7968
1.00376	51.9111	1.00366	51.0053	0.835647	47.2451	0.835647	47.2451	0.835767	44.9038	0.837082	46.1529	1.6727	86.4842	0.837082	46.1529	0.836264	45.8911	1.67316	88.031	1.67318	96.1696	0.837117	53.8742
1.00503	51.9902	1.00497	51.0875	0.835937	47.3069	0.835937	47.3069	0.836661	44.96	0.837064	46.2157	1.67522	86.5987	0.837064	46.2157	0.835862	45.9481	1.67521	88.1348	1.67457	96.1975	0.837877	53.9438
1.00628	52.0669	1.00621	51.1621	0.837623	47.3685	0.837623	47.3685	0.837408	45.0107	0.838968	46.2807	1.67728	86.6861	0.838968	46.2807	0.838262	46.0026	1.6766	88.2008	1.67694	96.2906	0.838914	54.0146
1.00751	52.1428	1.00743	51.2355	0.837886	47.4269	0.837886	47.4269	0.838749	45.0691	0.83908	46.3388	1.67898	86.7573	0.83908	46.3388	0.838535	46.0564	1.67868	88.3154	1.67975	96.3706	0.83904	54.0845
1.00876	52.2203	1.00869	51.3146	0.839335	47.4903	0.839335	47.4903	0.840041	45.1209	0.84039	46.4074	1.68119	86.8565	0.84039	46.4074	0.839192	46.1172	1.68122	88.4504	1.6815	96.4045	0.840551	54.1509
1.01003	52.299	1.01	51.3954	0.840153	47.5436	0.840153	47.5436	0.840872	45.1836	0.840931	46.4754	1.68371	86.9685	0.840931	46.4754	0.840783	46.1815	1.68341	88.5635	1.68297	96.4395	0.841324	54.2135
1.01127	52.3743	1.01123	51.4697	0.842102	47.5971	0.842102	47.5971	0.843354	45.2454	0.8422	46.5347	1.6857	87.0511	0.8422	46.5347	0.842259	46.2474	1.68505	88.6454	1.68525	96.5189	0.842826	54.2848
1.01247	52.4482	1.01244	51.5423	0.842978	47.6577	0.842978	47.6577	0.843327	45.3173	0.843443	46.5856	1.6874	87.1204	0.843443	46.5856	0.842321	46.3093	1.6872	88.7618	1.68783	96.6065	0.843921	54.3553
1.01374	52.5269	1.01371	51.6221	0.843769	47.7264	0.843769	47.7264	0.844288	45.3906	0.843984	46.6389	1.68956	87.2151	0.843984	46.6389	0.84377	46.3846	1.68981	88.9011	1.6898	96.4456	0.845879	54.4309
1.01504	52.6076	1.01497	51.6986	0.844118	47.7906	0.844118	47.7906	0.846461	45.4646	0.845937	46.6964	1.69201	87.321	0.845937	46.6964	0.844177	46.4467	1.6918	89.0019	1.69097	96.194	0.846559	54.5087
1.01628	52.6816	1.0162	51.7733	0.844798	47.8576	0.844798	47.8576	0.845937	45.5374	0.846139	46.7513	1.69405	87.4047	0.846139	46.7513	0.846233	46.5146	1.69348	89.0857	1.69104	95.922	0.847278	54.5876
1.01747	52.7556	1.01745	51.8491	0.846326	47.9298	0.846326	47.9298	0.847202	45.6084	0.848275	46.822	1.69584	87.4767	0.848275	46.822	0.847225	46.5704	1.69551	89.1944	1.69111	95.6655	0.847524	54.6667
1.01875	52.8348	1.01871	51.9268	0.846997	47.9959	0.846997	47.9959	0.847328	45.6808	0.847498	46.893	1.69795	87.5666	0.847498	46.893	0.848008	46.6272	1.69811	89.3324	1.69117	95.3849	0.848812	54.7462
1.02004	52.9141	1.01996	52.003	0.847712	48.0616	0.847712	48.0616	0.849934	45.7445	0.848713	46.9666	1.7002	87.6614	0.848713	46.9666	0.848611	46.6797	1.70016	89.4336	1.69125	95.0942	0.850068	54.8223
1.02124	52.9854	1.02121	52.0797	0.849031	48.1272	0.849031	48.1272	0.851293	45.8136	0.849818	47.0395	1.70223	87.7445	0.849818	47.0395	0.849116	46.7352	1.70193	89.523	1.69134	94.8047	0.85144	54.889
1.02245	53.0611	1.02246	52.1563	0.849728	48.1961	0.849728	48.1961	0.85187	45.886	0.850278	47.1107	1.7041	87.8197	0.850278	47.1107	0.850685	46.7911	1.70396	89.6302	1.69144	94.5253	0.852084	54.961
1.02377	53.1437	1.02368	52.2299	0.851874	48.2737	0.851874	48.2737	0.853059	45.952	0.85212	47.1796	1.70616	87.9057	0.85212	47.1796	0.852085	46.8568	1.70632	89.755	1.69155	94.2621	0.853264	55.0321
1.02504	53.2209	1.02494	52.3081	0.852469	48.3548	0.852469	48.3548	0.854404	46.0261	0.853273	47.252	1.70844	88.0009	0.853273	47.252	0.853667	46.9257	1.7083	89.8544	1.69171	93.944	0.854887	55.1001
1.02623	53.2937	1.02622	52.3876	0.853622	48.4335	0.853622	48.4335	0.85465	46.107	0.854882	47.3236	1.7105	88.0834	0.854882	47.3236	0.854507	47.0012	1.71017	89.9508	1.69188	93.6684	0.856362	55.1719
1.02746	53.3706	1.02746	52.4629	0.856009	48.5141	0.856009	48.5141	0.856389	46.1744	0.855423	47.3959	1.71263	88.1693	0.855423	47.3959	0.855267	47.0716	1.71212	90.0523	1.69212	93.3865	0.857878	55.2533
1.02877	53.4524	1.02868	52.5365	0.856479	48.5899	0.856479	48.5899	0.857846	46.2529	0.857498	47.4784	1.71457	88.2453	0.857498	47.4784	0.856734	47.14	1.71452	90.1792	1.69241	93.1359	0.858495	55.329
1.03002	53.5278	1.02995	52.6154	0.858472	48.6662	0.858472	48.6662	0.858933	46.3275	0.85752	47.557	1.71684	88.3373	0.85752	47.557	0.856582	47.2023	1.71662	90.2857	1.69291	92.864	0.858374	55.4057
1.03123	53.6021	1.03125	52.6966	0.859044	48.7342	0.859044	48.7342	0.859791	46.3971	0.858982	47.6353	1.71874	88.4101	0.858982	47.6353	0.858508	47.2642	1.71867	90.3909	1.69353	92.5989	0.85946	55.4838
1.03249	53.6807	1.03246	52.7683	0.860417	48.8027	0.860417	48.8027	0.86102	46.4637	0.860131	47.7096	1.7209	88.4969	0.860131	47.7096	0.860328	47.3216	1.7206	90.4891	1.69452	92.3478	0.861624	55.5579
1.0338	53.7623	1.03368	52.8435	0.860783	48.8603	0.860783	48.8603	0.862893	46.5292	0.862223	47.7766	1.72272	88.5644	0.862223	47.7766	0.859934	47.3723	1.72292	90.6102	1.69601	92.2136	0.861611	55.6211
1.03503	53.8369	1.03498	52.9262	0.862719	48.9202	0.862719	48.9202	0.863752	46.5887	0.862062	47.8452	1.72486	88.6498	0.862062	47.8452	0.862188	47.4294	1.72481	90.7038	1.69716	92.1184	0.863095	55.683
1.03624	53.911	1.03627	53.0043	0.863577	48.9714	0.863577	48.9714	0.866345	46.6514	0.863586	47.9121	1.72708	88.7362	0.863586	47.9121	0.86255	47.4812	1.7269	90.8116	1.699	92.1277	0.862992	55.7529
1.0375	53.9895	1.03746	53.0738	0.864096	49.0315	0.864096	49.0315	0.865719	46.7109	0.864521	47.9761	1.7295	88.8333	0.864521	47.9761	0.863538	47.5404	1.72878	90.9053	1.70117	92.1463	0.864449	55.8157
1.03877	54.0674	1.03868	53.1502	0.864324	49.0945	0.864324	49.0945	0.866635	46.7768	0.865357	48.0506	1.73132	88.8979	0.865357	48.0506	0.864454	47.6017	1.73091	91.0165	1.70372	92.178	0.866143	55.8881
1.04	54.143	1.03999	53.2325	0.865692	49.1631	0.865692	49.1631	0.867024	46.8459	0.86609	48.1248	1.73328	88.9723	0.86609	48.1248	0.865719	47.6612	1.73313	91.1307	1.70431	91.9018	0.86773	55.9601
1.04124	54.219	1.04124	53.3066	0.866689	49.2333	0.866689	49.2333	0.868843	46.9111	0.867659	48.1966	1.73545	89.0572	0.867659	48.1966	0.86668	47.7275	1.73555	91.2558	1.70451	91.6429	0.868034	56.0346
1.04251	54.298	1.04243	53.3783	0.867315	49.2996	0.867315	49.2996	0.869518	46.9761	0.869004	48.2694	1.73783	89.15	0.869004	48.2694	0.868392	47.7937	1.73741	91.3455	1.70474	91.3764	0.868808	56.1175
1.04377	54.3743	1.04368	53.4567	0.868463	49.3655	0.868463	49.3655	0.871463	47.0409	0.869782	48.3342	1.73958	89.2098	0.869782	48.3342	0.867968	47.8582	1.73934	91.4441	1.70506	91.1199	0.87056	56.2017
1.04502	54.4515	1.045	53.5387	0.868978	49.4322	0.868978	49.4322	0.871146	47.1009	0.870556	48.3971	1.74164	89.2888	0.870556	48.3971	0.869354	47.9138	1.74147	91.5517	1.7071	90.8927	0.871597	56.2787
1.04628	54.5287	1.04623	53.6115	0.869791	49.4908	0.869791	49.4908	0.872085	47.1592	0.871874	48.4556	1.74381	89.3704	0.871874	48.4556	0.870574	47.9692	1.74386	91.6738	1.70732	90.5745	0.873046	56.3538
1.04748	54.6025	1.04743	53.6837	0.870806	49.5598	0.870806	49.5598	0.873028	47.2171	0.87259	48.5168	1.74628	89.463	0.87259	48.5168	0.871218	48.0214	1.74563	91.7568	1.70734	90.1537	0.872831	56.4241
1.04874	54.6808	1.04869	53.7631	0.872134	49.6231	0.872134	49.6231	0.874342	47.2679	0.873604	48.5735	1.74795	89.5152	0.873604	48.5735	0.872666	48.0696	1.7477	91.8614	1.70735	89.4752	0.874069	56.4868
1.05002	54.76	1.04997	53.842	0.873837	49.6904	0.873837	49.6904	0.874668	47.3257	0.873828	48.6452	1.74987	89.5854	0.873828	48.6452	0.874409	48.1232	1.74987	91.9698	1.70737	88.5255	0.876251	56.5556
1.05126	54.8361	1.05119	53.9158	0.874753	49.7568	0.874753	49.7568	0.876439	47.3801	0.875808	48.7171	1.75211	89.6703	0.875808	48.7171	0.875201	48.178	1.75231	92.0925	1.70738	87.314	0.877409	56.6199
1.05247	54.9106	1.05242	53.9915	0.876059	49.8274	0.876059	49.8274	0.877453	47.4382	0.877176	48.791	1.75458	89.7641	0.877176	48.791	0.875076	48.2357	1.75404	92.17	1.70741	85.8631	0.877686	56.6931
1.05375	54.9906	1.0537	54.0718	0.877185	49.9005	0.877185	49.9005	0.878647	47.4977	0.878513	48.8583	1.75626	89.8147	0.878513	48.8583	0.877351	48.3035	1.75593	92.2635	1.70743	84.2008	0.879268	56.7661
1.05505	55.0707	1.05497	54.149	0.878732	49.9707	0.878732	49.9707	0.879233	47.5595	0.879684	48.9229	1.75805	89.8787	0.879684	48.9229	0.878245	48.3698	1.75814	92.3731	1.70747	82.3551	0.879595	56.8365
1.05627	55.1441	1.0562	54.2236	0.879394	50.0403	0.879394	50.0403	0.880712	47.6268	0.880069	48.9827	1.76044	89.9627	0.880069	48.9827	0.879613	48.4482	1.76054	92.491	1.70752	80.3518	0.881007	56.911
1.05748	55.2195	1.05744	54.2998	0.879546	50.1066	0.879546	50.1066	0.880346	47.6879	0.880386	49.0437	1.76313	90.0627	0.880386	49.0437	0.879497	48.52	1.76234	92.5693	1.70757	78.2139	0.881986	56.984
1.05878	55.3016	1.0587	54.3788	0.881065	50.169	0.881065	50.169	0.881007	47.7543	0.882103	49.0982	1.76471	90.0924	0.882103	49.0982	0.881321	48.5938	1.7642	92.6579	1.70765	75.9619	0.882862	57.0623
1.06008	55.3802	1.05995	54.4543	0.882398	50.2292	0.882398	50.2292	0.882496	47.8098	0.883493	49.1574	1.76634	90.143	0.883493	49.1574	0.882608	48.6617	1.76644	92.766	1.70774	73.6145	0.883269	57.1298
1.06126	55.4514	1.06122	54.5322	0.883435	50.2855	0.883435	50.2855	0.883631	47.8663	0.883073	49.2195	1.76865	90.2285	0.883073	49.2195	0.883806	48.7223	1.76916	92.8958	1.70785	71.1888	0.884481	57.197
1.06248	55.5274	1.06248	54.6085	0.884525	50.3535	0.884525	50.3535	0.884901	47.9277	0.884941	49.2808	1.7712	90.3211	0.884941	49.2808	0.884132	48.7823	1.77082	92.9593	1.70799	68.7007	0.886336	57.2572
1.0638	55.6098	1.06372	54.6839	0.885057	50.4159	0.885057	50.4159	0.886859	47.9857	0.885527	49.3442	1.77284	90.3669	0.885527	49.3442	0.886216	48.8367	1.77244	93.0308	1.70815	66.1649	0.886542	57.3206
1.06504	55.685	1.06497	54.7607	0.886662	50.4844	0.886662	50.4844	0.888263	48.041	0.887069	49.4054	1.77466	90.4299	0.887069	49.4054	0.887396	48.8967	1.77466	93.1344	1.70833	63.5952	0.887726	57.3841
1.06623	55.757	1.06623	54.8381	0.886336	50.5542	0.886336	50.5542	0.887945	48.1037	0.887905	49.4689	1.77717	90.5231	0.887905	49.4689	0.888214	48.963	1.77724	93.2493	1.70854	61.0042	0.888424	57.4528
1.06748	55.8352	1.06747	54.9123	0.888285	50.6196	0.888285	50.6196	0.889076	48.1658	0.889434	49.5222	1.7798	90.6163	0.889434	49.5222	0.888844	49.0269	1.77897	93.3131	1.70877	58.4035	0.889398	57.522
1.0688	55.9173	1.06869	54.9864	0.889251	50.6896	0.889251	50.6896	0.890225	48.2289	0.88824	49.586	1.78133	90.6557	0.88824	49.586	0.889466	49.0917	1.7807	93.384	1.70904	55.8037	0.890672	57.5987
1.07003	55.991	1.06996	55.0655	0.889988	50.7621	0.889988	50.7621	0.890936	48.3021	0.891388	49.6541	1.78305	90.7128	0.891388	49.6541	0.891964	49.1541	1.78319	93.4927	1.70934	53.2148	0.891772	57.6739
1.07123	56.0639	1.07125	55.1444	0.891638	50.8262	0.891638	50.8262	0.892679	48.3721	0.892259	49.7326	1.78564	90.8093	0.892259	49.7326	0.892045	49.2173	1.78591	93.6036			0.893761	57.7585
1.07248	56.1432	1.07246	55.2152	0.892282	50.8839	0.892282	50.8839	0.892916	48.4428	0.893819	49.815	1.78817	90.8946	0.893819	49.815	0.893212	49.2817	1.78747	93.6474			0.894052	57.8325
1.07377	56.2225	1.07367	55.2906	0.893623	50.9434	0.893623	50.9434	0.894655	48.512	0.894043	49.9067	1.78964	90.9319	0.894043	49.9067	0.893954	49.3325	1.78909	93.7066			0.894606	57.9065
1.07499	56.2975	1.07496	55.3718	0.894798	51.0015	0.894798	51.0015	0.895934	48.5747	0.896041	50.005	1.7913	90.9856	0.896041	50.005	0.896113	49.3835	1.79162	93.8104			0.895634	57.9686
1.07623	56.3739	1.07623	55.4485	0.895661	51.0589	0.895661	51.0589	0.896175	48.6419	0.89651	50.0918	1.79387	91.0819	0.89651	50.0918	0.895527	49.4371	1.79423	93.8976			0.897092	58.0385
1.0775	56.4535	1.07743	55.5196	0.896238	51.1238	0.896238	51.1238	0.897436	48.7092	0.898482	50.1735	1.79648	91.1715	0.898482	50.1735	0.89656	49.4869	1.7958	93.9344			0.898366	58.1039
1.07877	56.531	1.07867	55.5971	0.89787	51.1981	0.89787	51.1981	0.898674	48.7757	0.900471	50.2522	1.79802	91.2101	0.900471	50.2522	0.898058	49.5353	1.79737	93.9853			0.899206	58.1687
1.08	56.6059	1.07999	55.6799	0.898589	51.2742	0.898589	51.2742	0.900739	48.8412	0.900704	50.3279	1.79967	91.2608	0.900704	50.3279	0.898661	49.5976	1.79988	94.0834			0.900091	58.2325
1.08124	56.6824	1.08124	55.7541	0.89993	51.3487	0.89993	51.3487	0.901468	48.9159	0.902157	50.4048	1.80215	91.3514	0.902157	50.4048	0.90032	49.6571	1.80258	94.1782			0.900945	58.3122
1.0825	56.761	1.08243	55.8254	0.900753	51.4214	0.900753	51.4214	0.902545	48.9901	0.903185	50.4847	1.8046	91.4324	0.903185	50.4847	0.901585	49.7167	1.80413	94.2122			0.901709	58.3857
1.08376	56.838	1.08369	55.9038	0.901432	51.4973	0.901432	51.4973	0.903001	49.0632	0.905299	50.5702	1.80629	91.4781	0.905299	50.5702	0.902211	49.7835	1.80575	94.2643			0.903658	58.4634
1.08502	56.9151	1.085	55.9848	0.903368	51.5618	0.903368	51.5618	0.90462	49.1412	0.906265	50.6482	1.80799	91.5304	0.906265	50.6482	0.902506	49.8463	1.80815	94.3534			0.904723	58.5409
1.08628	56.993	1.08623	56.0572	0.905102	51.6241	0.905102	51.6241	0.905228	49.2167	0.907011	50.7307	1.81063	91.622	0.907011	50.7307	0.904209	49.9027	1.81062	94.434			0.904884	58.6093
1.08752	57.0687	1.08743	56.1301	0.905532	51.6818	0.905532	51.6818	0.906967	49.2812	0.908339	50.805	1.81304	91.6968	0.908339	50.805	0.90525	49.9589	1.81246	94.4796			0.90601	58.6768
1.08877	57.1456	1.08873	56.2112	0.907038	51.7402	0.907038	51.7402	0.907297	49.346	0.909305	50.8767	1.8145	91.7291	0.909305	50.8767	0.905836	50.0149	1.81408	94.5225			0.906904	58.7474
1.09004	57.2235	1.09002	56.2895	0.907812	51.8014	0.907812	51.8014	0.908393	49.413	0.910637	50.9403	1.81623	91.7802	0.910637	50.9403	0.906971	50.0667	1.81662	94.6146			0.908875	58.8211
1.09127	57.2982	1.09124	56.361	0.907539	51.8669	0.907539	51.8669	0.910065	49.4713	0.911272	51.0045	1.81871	91.8596	0.911272	51.0045	0.908625	50.1187	1.81918	94.6908			0.910507	58.8913
1.09248	57.3718	1.09246	56.4356	0.908916	51.937	0.908916	51.937	0.911871	49.5328	0.913449	51.0671	1.82109	91.9293	0.913449	51.0671	0.909712	50.1782	1.82062	94.7141			0.911124	58.9676
1.09376	57.4513	1.09372	56.5146	0.910561	52.0083	0.910561	52.0083	0.912671	49.6008	0.913471	51.1381	1.82302	91.9739	0.913471	51.1381	0.91091	50.2403	1.82225	94.7591			0.911821	59.0364
1.09505	57.5309	1.09498	56.5902	0.91133	52.0765	0.91133	52.0765	0.914128	49.6667	0.915018	51.2054	1.82481	91.9986	0.915018	51.2054	0.911446	50.3147	1.82467	94.8395			0.912984	59.1203
1.09626	57.6032	1.09621	56.6643	0.912872	52.1483	0.912872	52.1483	0.914539	49.7424	0.915442	51.2798	1.82729	92.058	0.915442	51.2798	0.91239	50.3836	1.82718	94.911			0.914316	59.2001
1.09747	57.6775	1.09745	56.7398	0.913373	52.2086	0.913373	52.2086	0.915304	49.8087	0.917079	51.3417	1.82871	91.7307	0.917079	51.3417	0.91416	50.4546	1.82914	94.9562			0.915809	59.2797
1.09877	57.7592	1.0987	56.8173	0.914329	52.27	0.914329	52.27	0.917289	49.8764	0.917633	51.4095	1.82873	91.2852	0.917633	51.4095	0.915041	50.5264	1.83083	94.9933			0.915997	59.3567
1.10003	57.8362	1.09995	56.8941	0.91572	52.3296	0.91572	52.3296	0.918536	49.9466	0.919917	51.4643	1.82876	90.5809	0.919917	51.4643	0.915823	50.5968	1.83329	95.0699			0.917293	59.4284
1.10123	57.9077	1.10121	56.97	0.916475	52.3936	0.916475	52.3936	0.918344	50.0083	0.920203	51.5192	1.82878	89.6088	0.920203	51.5192	0.91534	50.6622	1.83574	95.1323			0.917941	59.5017
1.10247	57.9857	1.10244	57.0455	0.917213	52.4666	0.917213	52.4666	0.91897	50.0696	0.920798	51.5728	1.82881	88.3813	0.920798	51.5728	0.917897	50.7207	1.83744	95.163			0.919528	59.5658
1.10379	58.0675	1.10367	57.1208	0.918674	52.5284	0.918674	52.5284	0.920364	50.1235	0.920968	51.6356	1.82884	86.9216	0.920968	51.6356	0.920079	50.7727	1.83915	95.196			0.920919	59.6332
1.10505	58.143	1.10494	57.1996	0.918858	52.6042	0.918858	52.6042	0.921419	50.1855	0.923458	51.6923	1.82887	85.2579	0.923458	51.6923	0.920602	50.8288	1.8416	95.2761			0.921553	59.6926
1.10624	58.2149	1.10622	57.278	0.920624	52.6746	0.920624	52.6746	0.923239	50.2406	0.923127	51.7567	1.82892	83.4176	0.923127	51.7567	0.920517	50.8742	1.84392	95.3354			0.921835	59.7593
1.10749	58.2931	1.10745	57.3502	0.921692	52.7492	0.921692	52.7492	0.923569	50.2932	0.92458	51.8187	1.82897	81.4259	0.92458	51.8187	0.921804	50.9325	1.8457	95.3549			0.923806	59.8236
1.1088	58.3738	1.10867	57.4249	0.922497	52.8204	0.922497	52.8204	0.925036	50.3484	0.92475	51.8808	1.82904	79.3049	0.92475	51.8808	0.923159	50.9901	1.84754	95.3844			0.924857	59.896
1.11002	58.4463	1.10995	57.5041	0.923476	52.8833	0.923476	52.8833	0.925094	50.4093	0.926797	51.9344	1.82913	77.0749	0.926797	51.9344	0.924938	51.0501	1.84999	95.4494			0.925501	59.9685
1.11123	58.5197	1.11124	57.5825	0.924329	52.946	0.924329	52.946	0.926296	50.4702	0.927083	51.9835	1.82923	74.7536	0.927083	51.9835	0.923838	51.1101	1.85223	95.4885			0.925988	60.0434
1.11253	58.6004	1.11244	57.6533	0.926185	53.0077	0.926185	53.0077	0.927396	50.532	0.928026	52.0314	1.82935	72.3578	0.928026	52.0314	0.926324	51.1757	1.85409	95.5236			0.927029	60.1188
1.11382	58.6792	1.11367	57.729	0.927316	53.0668	0.927316	53.0668	0.926945	50.5911	0.928272	52.0805	1.8295	69.9029	0.928272	52.0805	0.926869	51.235	1.85595	95.5572			0.928402	60.1942
1.11504	58.7518	1.11499	57.8112	0.928657	53.1289	0.928657	53.1289	0.928317	50.6526	0.929099	52.1354	1.82967	67.403	0.929099	52.1354	0.928045	51.2988	1.85804	95.6042			0.929783	60.2631
1.11626	58.8255	1.11626	57.8869	0.929551	53.1905	0.929551	53.1905	0.929497	50.7095	0.929171	52.1939	1.82986	64.8713	0.929171	52.1939	0.927857	51.3526	1.86051	95.6615			0.929993	60.3286
1.11753	58.904	1.11744	57.956	0.931008	53.2586	0.931008	53.2586	0.931142	50.7633	0.93192	52.2509	1.83008	62.3204	0.93192	52.2509	0.930016	51.4012	1.86254	95.6871			0.930923	60.3943
1.11878	58.98	1.11869	58.0344	0.930159	53.3333	0.930159	53.3333	0.932179	50.8142	0.931589	52.3115	1.83032	59.7615	0.931589	52.3115	0.931371	51.4568	1.86449	95.7028			0.932716	60.4578
1.12001	59.0548	1.11999	58.1153	0.93167	53.4111	0.93167	53.4111	0.931889	50.8776	0.932618	52.3672	1.8306	57.2051	0.932618	52.3672	0.932435	51.5084	1.86672	95.7314			0.934084	60.5188
1.12124	59.13	1.12122	58.1886	0.932926	53.4841	0.932926	53.4841	0.933047	50.943	0.933208	52.4238	1.8309	54.6609	0.933208	52.4238	0.93281	51.5625	1.86873	95.7395			0.935434	60.5915
1.1225	59.2077	1.12241	58.2599	0.933632	53.5564	0.933632	53.5564	0.934048	51.0165	0.934692	52.4731	1.83124	52.1375	0.934692	52.4731	0.933968	51.6238	1.87066	95.7411			0.935411	60.6655
1.12375	59.2843	1.12368	58.3404	0.934938	53.6237	0.934938	53.6237	0.937141	51.0954	0.93601	52.5321	1.86629	90.5651	0.93601	52.5321	0.935068	51.6886	1.8727	95.7339			0.936274	60.738
1.12501	59.3607	1.12499	58.4205	0.935613	53.6841	0.935613	53.6841	0.937821	51.178	0.937423	52.5998	1.86632	89.3375	0.937423	52.5998	0.936941	51.7536	1.87475	95.7291			0.937477	60.8158
1.12624	59.4356	1.12621	58.4929	0.93656	53.747	0.93656	53.747	0.938648	51.2696	0.937959	52.6769	1.86635	87.8779	0.937959	52.6769	0.936892	51.8193	1.87697	95.7169			0.938782	60.8926
1.12746	59.5105	1.12741	58.5653	0.937866	53.8046	0.937866	53.8046	0.939904	51.353	0.938947	52.7526	1.86638	86.2141	0.938947	52.7526	0.938384	51.8862	1.8792	95.6759			0.940271	60.9688
1.12874	59.5889	1.1287	58.6459	0.939913	53.8683	0.939913	53.8683	0.941429	51.4423	0.939748	52.8343	1.86643	84.3739	0.939748	52.8343	0.939569	51.9517	1.88143	95.5506			0.940879	61.0446
1.13002	59.6684	1.12998	58.7234	0.940678	53.9302	0.940678	53.9302	0.943592	51.5231	0.941174	52.9182	1.86648	82.3821	0.941174	52.9182	0.940284	52.0146	1.88315	95.2966			0.941276	61.1181
1.13125	59.7414	1.13121	58.7964	0.94192	53.999	0.94192	53.999	0.945179	51.6014	0.942229	52.9999	1.86655	80.2612	0.942229	52.9999	0.941018	52.0756	1.88401	95.0455			0.94298	61.1912
1.13247	59.8162	1.13244	58.8711	0.942537	54.0702	0.942537	54.0702	0.946136	51.6778	0.944419	53.0731	1.86664	78.0311	0.944419	53.0731	0.942149	52.1316	1.88444	94.7612			0.944205	61.2663
1.13375	59.8945	1.13373	58.9499	0.9431	54.138	0.9431	54.138	0.946565	51.7514	0.94446	53.1474	1.86674	75.7099	0.94446	53.1474	0.943731	52.1808	1.88448	94.2948			0.946216	61.3347
1.13504	59.9736	1.13498	59.0249	0.943708	54.2101	0.943708	54.2101	0.947759	51.8254	0.946422	53.2189	1.86686	73.3141	0.946422	53.2189	0.944473	52.233	1.88451	93.7346			0.946444	61.4104
1.13624	60.0444	1.13622	59.1003	0.944857	54.2704	0.944857	54.2704	0.948487	51.8975	0.946449	53.2884	1.86701	70.8592	0.946449	53.2884	0.94623	52.2932	1.88453	92.9041			0.947522	61.4905
1.13747	60.1208	1.13746	59.176	0.947182	54.3296	0.947182	54.3296	0.950494	51.9737	0.948371	53.3643	1.86718	68.3592	0.948371	53.3643	0.947464	52.3527	1.88455	91.8016			0.947602	61.5679
1.13879	60.2025	1.13871	59.2526	0.947271	54.3909	0.947271	54.3909	0.952247	52.0496	0.949426	53.4443	1.86737	65.8276	0.949426	53.4443	0.946985	52.4245	1.88458	90.4439			0.949538	61.6436
1.14007	60.2789	1.13997	59.329	0.948487	54.4505	0.948487	54.4505	0.952274	52.1287	0.950852	53.5223	1.86759	63.2766	0.950852	53.5223	0.94868	52.4838	1.88462	88.8575			0.950821	61.7165
1.14124	60.3487	1.14124	59.4066	0.949529	54.5073	0.949529	54.5073	0.953311	52.2015	0.950182	53.5987	1.86783	60.7178	0.950182	53.5987	0.950562	52.5557	1.88466	87.0716			0.951563	61.7918
1.14249	60.427	1.14249	59.4816	0.951634	54.5704	0.951634	54.5704	0.95543	52.2705	0.953016	53.669	1.86811	58.1614	0.953016	53.669	0.95142	52.6183	1.88471	85.1135			0.953118	61.8599
1.14379	60.5072	1.14372	59.5559	0.952063	54.6384	0.952063	54.6384	0.956503	52.3459	0.952707	53.7379	1.86841	55.6172	0.952707	53.7379	0.951375	52.6867	1.88477	83.008			0.95416	61.9354
1.14502	60.5813	1.14497	59.6337	0.952734	54.7098	0.952734	54.7098	0.957455	52.4154	0.955644	53.8037	1.86875	53.0938	0.955644	53.8037	0.954031	52.7436	1.88485	80.7772			0.954643	61.9996
1.14621	60.6538	1.14623	59.7115	0.953512	54.7781	0.953512	54.7781	0.958143	52.4827	0.955532	53.8652			0.955532	53.8652	0.955408	52.8005	1.88494	78.4409			0.956306	62.0702
1.14748	60.7335	1.14744	59.7837	0.954652	54.8472	0.954652	54.8472	0.959489	52.5441	0.956847	53.9272			0.956847	53.9272	0.954956	52.8542	1.88505	76.0171			0.957754	62.1377
1.14879	60.8141	1.14866	59.8593	0.954974	54.9146	0.954974	54.9146	0.960294	52.6051	0.95762	53.9968			0.95762	53.9968	0.955774	52.9027	1.88519	73.5225			0.958402	62.2105
1.15001	60.8871	1.14996	59.94	0.956257	54.9794	0.956257	54.9794	0.961295	52.6677	0.95944	54.0659			0.95944	54.0659	0.957866	52.9576	1.88535	70.9723			0.958626	62.2874
1.15122	60.9604	1.15125	60.0183	0.957486	55.0411	0.957486	55.0411	0.963186	52.7252	0.960231	54.135			0.960231	54.135	0.958667	53.0127	1.88553	68.3807			0.959108	62.3671
1.1525	61.0408	1.15243	60.0882	0.958858	55.1055	0.958858	55.1055	0.96328	52.7927	0.961626	54.1998			0.961626	54.1998	0.959257	53.075	1.88574	65.7611			0.961581	62.4388
1.15378	61.1184	1.15366	60.1654	0.960003	55.1715	0.960003	55.1715	0.964938	52.8614	0.961496	54.2653			0.961496	54.2653	0.960531	53.1337	1.88597	63.1258			0.962573	62.5158
1.15501	61.1926	1.15497	60.2469	0.960799	55.2376	0.960799	55.2376	0.965171	52.9256	0.962605	54.3208			0.962605	54.3208	0.961876	53.2013	1.88623	60.4862			0.96353	62.5815
1.15624	61.2678	1.15622	60.3206	0.961442	55.3066	0.961442	55.3066	0.966002	52.9929	0.963378	54.38			0.963378	54.38	0.962386	53.2616	1.88653	57.8526			0.964893	62.6401
1.15752	61.3463	1.15741	60.3913	0.962833	55.3778	0.962833	55.3778	0.967129	53.0555	0.965287	54.4271			0.965287	54.4271	0.963199	53.3288	1.88686	55.2346			0.96471	62.7013
1.15878	61.4229	1.15867	60.4703	0.964969	55.4509	0.964969	55.4509	0.969015	53.114	0.966136	54.4914			0.966136	54.4914	0.964487	53.3847					0.966681	62.764
1.16002	61.4974	1.15999	60.5527	0.964907	55.5241	0.964907	55.5241	0.969779	53.1735	0.967821	54.5501			0.967821	54.5501	0.965958	53.4459					0.967441	62.8194
1.16126	61.5729	1.16123	60.6249	0.966167	55.5971	0.966167	55.5971	0.969171	53.2249	0.967213	54.6193			0.967213	54.6193	0.966239	53.5004					0.96956	62.8798
1.16251	61.6503	1.16242	60.696	0.966954	55.6621	0.966954	55.6621	0.970906	53.2788	0.968979	54.6817			0.968979	54.6817	0.96708	53.5579					0.96973	62.9443
1.16377	61.7268	1.1637	60.7768	0.967897	55.7249	0.967897	55.7249	0.972573	53.3365	0.968631	54.7477			0.968631	54.7477	0.968443	53.6087					0.970186	63.0168
1.16504	61.8055	1.16499	60.8558	0.969842	55.7848	0.969842	55.7848	0.974201	53.3889	0.970106	54.7999			0.970106	54.7999	0.969977	53.6699					0.970378	63.0794
1.16629	61.8809	1.16621	60.9278	0.970365	55.8467	0.970365	55.8467	0.973633	53.4484	0.970857	54.8563			0.970857	54.8563	0.971707	53.7307					0.972984	63.1599
1.16752	61.9552	1.16743	61.0019	0.971402	55.9027	0.971402	55.9027	0.975023	53.5107	0.971961	54.9116			0.971961	54.9116	0.971917	53.7891					0.973668	63.2288
1.16878	62.0331	1.16872	61.0832	0.973248	55.9683	0.973248	55.9683	0.976771	53.5702	0.973481	54.9656			0.973481	54.9656	0.9732	53.8545					0.973534	63.2987
1.17004	62.1102	1.16998	61.1592	0.97357	56.0391	0.97357	56.0391	0.977375	53.6317	0.974004	55.0211			0.974004	55.0211	0.974139	53.9208					0.974393	63.3707
1.17123	62.1824	1.17121	61.2326	0.974277	56.1106	0.974277	56.1106	0.978224	53.6909	0.975707	55.0846			0.975707	55.0846	0.975627	53.9833					0.976002	63.444
1.17247	62.2589	1.17244	61.3084	0.974607	56.1867	0.974607	56.1867	0.978666	53.7467	0.976404	55.1554			0.976404	55.1554	0.976226	54.0376					0.976681	63.5195
1.17376	62.339	1.17371	61.3866	0.976959	56.2645	0.976959	56.2645	0.979811	53.8015	0.976963	55.2236			0.976963	55.2236	0.977098	54.0909					0.978622	63.5902
1.17505	62.4182	1.17495	61.4617	0.977889	56.3418	0.977889	56.3418	0.980696	53.8518	0.977598	55.2909			0.977598	55.2909	0.978162	54.1383					0.979788	63.6669
1.17623	62.4879	1.17619	61.5377	0.9786	56.4136	0.9786	56.4136	0.981997	53.904	0.978023	55.3622			0.978023	55.3622	0.978792	54.1881					0.981062	63.7507
1.17746	62.5646	1.17745	61.6139	0.979967	56.4844	0.979967	56.4844	0.981849	53.9523	0.981089	55.4266			0.981089	55.4266	0.979114	54.2415					0.981009	63.8344
1.17876	62.645	1.1787	61.6906	0.981112	56.5524	0.981112	56.5524	0.982855	54.0034	0.981818	55.4979			0.981818	55.4979	0.981376	54.2923					0.98273	63.9266
1.18002	62.7205	1.17995	61.7656	0.981939	56.6124	0.981939	56.6124	0.98463	54.0582	0.983749	55.5766			0.983749	55.5766	0.982212	54.3451					0.983736	64.0065
1.1812	62.7912	1.18122	61.8432	0.983047	56.6788	0.983047	56.6788	0.985305	54.1126	0.984098	55.6554			0.984098	55.6554	0.983016	54.4067					0.98627	64.0817
1.18247	62.8696	1.18245	61.9165	0.984733	56.7457	0.984733	56.7457	0.986056	54.1765	0.984938	55.7382			0.984938	55.7382	0.983727	54.472					0.986087	64.16
1.18379	62.9505	1.18368	61.9914	0.984947	56.8175	0.984947	56.8175	0.986414	54.2357	0.986083	55.8201			0.986083	55.8201	0.986168	54.5399					0.986699	64.2281
1.18503	63.0242	1.18496	62.0706	0.986995	56.8899	0.986995	56.8899	0.987142	54.2995	0.98775	55.9019			0.98775	55.9019	0.986334	54.6065					0.98805	64.2928
1.18622	63.0958	1.18624	62.148	0.987768	56.9603	0.987768	56.9603	0.988537	54.3553	0.98784	55.9758			0.98784	55.9758	0.986973	54.6749					0.989136	64.356
1.1875	63.1757	1.18746	62.2192	0.989355	57.0276	0.989355	57.0276	0.989427	54.4148	0.989494	56.0442			0.989494	56.0442	0.989253	54.7409					0.990866	64.4196
1.18879	63.2536	1.18869	62.2944	0.989275	57.099	0.989275	57.099	0.990008	54.469	0.989892	56.1149			0.989892	56.1149	0.989592	54.7958					0.991559	64.4849
1.19001	63.3265	1.18999	62.3747	0.990625	57.1599	0.990625	57.1599	0.991447	54.5286	0.991774	56.1793			0.991774	56.1793	0.990424	54.847					0.993074	64.5547
1.19123	63.4002	1.19126	62.451	0.991179	57.2155	0.991179	57.2155	0.992811	54.5874	0.992923	56.2545			0.992923	56.2545	0.992002	54.9066					0.993946	64.6286
1.19252	63.4806	1.19244	62.5198	0.991376	57.2764	0.991376	57.2764	0.99366	54.6524	0.994523	56.3284			0.994523	56.3284	0.993504	54.9608					0.994214	64.7019
1.19379	63.557	1.19369	62.598	0.994152	57.333	0.994152	57.333	0.994907	54.7126	0.994112	56.3999			0.994112	56.3999	0.994604	55.0154					0.99467	64.7718
1.19501	63.631	1.19501	62.6801	0.994925	57.3875	0.994925	57.3875	0.996186	54.774	0.997299	56.47			0.997299	56.47	0.994608	55.079					0.995519	64.8449
1.19623	63.7049	1.19625	62.7529	0.99598	57.4561	0.99598	57.4561	0.997093	54.8437	0.997299	56.5418			0.997299	56.5418	0.996226	55.1393					0.997603	64.9105
1.1975	63.7837	1.19743	62.8221	0.996378	57.5188	0.996378	57.5188	0.998256	54.9145	0.998931	56.6048			0.998931	56.6048	0.997947	55.2056					0.997781	64.973
1.19876	63.8585	1.1987	62.9019	0.997411	57.5918	0.997411	57.5918	0.997911	54.9813	0.999226	56.6686			0.999226	56.6686	0.998421	55.2705					1.00016	65.0378
1.19999	63.9325	1.2	62.9805	0.998434	57.6604	0.998434	57.6604	1.0001	55.05	1.00017	56.7311			1.00017	56.7311	0.999163	55.3327					1.00077	65.1075
1.20125	64.0064	1.20122	63.0506	0.999753	57.7407	0.999753	57.7407	1.00178	55.1146	1.00057	56.7878			1.00057	56.7878	1.00041	55.3875					1.00149	65.1831
1.20265	64.0152	1.20241	63.1217	1.00082	57.8157	1.00082	57.8157	1.00221	55.1743	1.00269	56.8487			1.00269	56.8487	1.00146	55.4417					1.00233	65.2636
1.20362	64.0773	1.2038	63.1847	1.00187	57.8919	1.00187	57.8919	1.00202	55.2336	1.00379	56.9223			1.00379	56.9223	1.00122	55.4945					1.00416	65.3416
1.205	64.1737	1.20498	63.1884	1.0032	57.9617	1.0032	57.9617	1.00335	55.2892	1.00467	56.9904			1.00467	56.9904	1.00321	55.5437					1.00447	65.4242
1.20625	64.2465	1.20612	63.2782	1.00472	58.033	1.00472	58.033	1.00539	55.345	1.0056	57.0591			1.0056	57.0591	1.00378	55.5967					1.00543	65.5091
1.20748	64.3211	1.20741	63.3657	1.0059	58.101	1.0059	58.101	1.00637	55.4041	1.00697	57.1228			1.00697	57.1228	1.00517	55.6499					1.00736	65.5912
1.20876	64.3992	1.20871	63.445	1.00692	58.169	1.00692	58.169	1.00613	55.466	1.00739	57.1839			1.00739	57.1839	1.00681	55.7088					1.00879	65.6616
1.21005	64.4771	1.20997	63.517	1.0089	58.2412	1.0089	58.2412	1.00675	55.5376	1.00839	57.2409			1.00839	57.2409	1.00719	55.7725					1.00845	65.7269
1.21126	64.5492	1.21119	63.5888	1.00923	58.3168	1.00923	58.3168	1.00868	55.6092	1.00978	57.2938			1.00978	57.2938	1.00783	55.8343					1.01017	65.7977
1.21249	64.6252	1.21243	63.6637	1.00992	58.39	1.00992	58.39	1.01106	55.6896	1.0106	57.3521			1.0106	57.3521	1.00972	55.9012					1.01167	65.8681
1.21379	64.7044	1.21373	63.7442	1.01042	58.4586	1.01042	58.4586	1.01179	55.7635	1.01257	57.4079			1.01257	57.4079	1.01043	55.9691					1.01256	65.936
1.21506	64.781	1.21497	63.8179	1.01114	58.5253	1.01114	58.5253	1.01198	55.8409	1.01184	57.4701			1.01184	57.4701	1.01091	56.0305					1.01317	66.0034
1.21624	64.8508	1.2162	63.8924	1.01275	58.5877	1.01275	58.5877	1.01352	55.9102	1.014	57.5353			1.014	57.5353	1.01322	56.0857					1.01476	66.0766
1.21749	64.9288	1.21743	63.9681	1.01364	58.6448	1.01364	58.6448	1.01534	55.9779	1.01352	57.6036			1.01352	57.6036	1.01389	56.1414					1.01574	66.1524
1.21881	65.0102	1.2187	64.0448	1.0155	58.7014	1.0155	58.7014	1.01703	56.0405	1.01552	57.6594			1.01552	57.6594	1.01434	56.192					1.01693	66.2255
1.22005	65.0843	1.21996	64.1218	1.01627	58.7586	1.01627	58.7586	1.01713	56.1118	1.01508	57.7112			1.01508	57.7112	1.01523	56.2404					1.01762	66.3007
1.22123	65.1546	1.22123	64.1994	1.0175	58.8184	1.0175	58.8184	1.01717	56.1732	1.017	57.7661			1.017	57.7661	1.01739	56.2936					1.01981	66.3726
1.2225	65.2342	1.22246	64.273	1.0187	58.8824	1.0187	58.8824	1.02035	56.2401	1.01818	57.8145			1.01818	57.8145	1.01746	56.3537					1.01982	66.4414
1.22381	65.3132	1.22371	64.3484	1.01901	58.9472	1.01901	58.9472	1.02103	56.3076	1.01874	57.8693			1.01874	57.8693	1.01887	56.4204					1.01924	66.5018
1.22501	65.3847	1.22497	64.4267	1.01938	59.0109	1.01938	59.0109	1.02118	56.3792	1.01982	57.9306			1.01982	57.9306	1.01989	56.4854					1.0216	66.5617
1.22621	65.4583	1.22623	64.5025	1.0204	59.0797	1.0204	59.0797	1.0218	56.4527	1.02055	57.9916			1.02055	57.9916	1.02179	56.5496					1.02273	66.6252
1.22751	65.5397	1.22743	64.5737	1.02124	59.1403	1.02124	59.1403	1.02353	56.5223	1.02196	58.0615			1.02196	58.0615	1.02118	56.6143					1.02466	66.688
1.2288	65.616	1.22868	64.651	1.02313	59.2046	1.02313	59.2046	1.02493	56.5929	1.02219	58.1244			1.02219	58.1244	1.02313	56.6742					1.02473	66.758
1.23	65.6872	1.22998	64.7311	1.02359	59.2572	1.02359	59.2572	1.02588	56.6513	1.02384	58.1924			1.02384	58.1924	1.02436	56.7311					1.02583	66.8291
1.23121	65.761	1.23125	64.8065	1.02467	59.3157	1.02467	59.3157	1.02683	56.7143	1.024	58.2555			1.024	58.2555	1.02478	56.7845					1.02725	66.8992
1.23251	65.8416	1.23243	64.8766	1.02592	59.3718	1.02592	59.3718	1.02772	56.7759	1.02525	58.3272			1.02525	58.3272	1.02511	56.8404					1.02726	66.975
1.23377	65.9163	1.23369	64.9549	1.02638	59.4314	1.02638	59.4314	1.02828	56.8344	1.02628	58.3986			1.02628	58.3986	1.02737	56.9039					1.02849	67.0455
1.23499	65.9903	1.235	65.0347	1.02853	59.4938	1.02853	59.4938	1.02917	56.8905	1.02877	58.4761			1.02877	58.4761	1.02831	56.9614					1.02966	67.1216
1.23623	66.0662	1.23622	65.1065	1.02782	59.5611	1.02782	59.5611	1.03071	56.9538	1.02998	58.5566			1.02998	58.5566	1.02959	57.029					1.02958	67.1919
1.23753	66.1447	1.23741	65.1783	1.02936	59.6364	1.02936	59.6364	1.03244	57.0132	1.03038	58.6425			1.03038	58.6425	1.03121	57.09					1.03024	67.2575
1.23877	66.2186	1.23871	65.2605	1.03006	59.709	1.03006	59.709	1.03325	57.0758	1.03245	58.7266			1.03245	58.7266	1.03141	57.1576					1.03361	67.3277
1.24	66.2932	1.24002	65.3389	1.03156	59.7917	1.03156	59.7917	1.03302	57.1466	1.03309	58.807			1.03309	58.807	1.03295	57.2255					1.03394	67.3956
1.24123	66.368	1.24122	65.4088	1.03284	59.865	1.03284	59.865	1.03419	57.2085	1.03473	58.8828			1.03473	58.8828	1.03349	57.2915					1.03543	67.4696
1.24249	66.4452	1.24241	65.482	1.03394	59.9327	1.03394	59.9327	1.03659	57.2703	1.03487	58.9544			1.03487	58.9544	1.03526	57.3535					1.03609	67.5446
1.24376	66.5219	1.24372	65.5642	1.03534	59.9985	1.03534	59.9985	1.03632	57.3344	1.03655	59.029			1.03655	59.029	1.03599	57.409					1.03683	67.6247
1.24503	66.5996	1.245	65.6403	1.03613	60.0648	1.03613	60.0648	1.03731	57.3859	1.03779	59.0976			1.03779	59.0976	1.03644	57.4627					1.03761	67.7069
1.24626	66.673	1.2462	65.7114	1.03796	60.1323	1.03796	60.1323	1.03833	57.4398	1.03908	59.1666			1.03908	59.1666	1.03786	57.5102					1.03995	67.7848
1.24751	66.7494	1.24743	65.7878	1.03911	60.1964	1.03911	60.1964	1.03908	57.4909	1.04063	59.2416			1.04063	59.2416	1.03976	57.5579					1.04054	67.8648
1.24877	66.8259	1.24875	65.8694	1.03959	60.2659	1.03959	60.2659	1.04098	57.5505	1.04008	59.3195			1.04008	59.3195	1.03974	57.5998					1.04093	67.9381
1.25004	66.9024	1.25	65.9422	1.04097	60.3381	1.04097	60.3381	1.04132	57.5988	1.04266	59.3968			1.04266	59.3968	1.04111	57.6552					1.04201	68.0085
1.25123	66.9733	1.25121	66.0144	1.04206	60.4146	1.04206	60.4146	1.04156	57.6578	1.04231	59.4678			1.04231	59.4678	1.04163	57.7105					1.04422	68.0729
1.25248	67.0505	1.25245	66.0901	1.04246	60.4843	1.04246	60.4843	1.04256	57.7203	1.04413	59.5379			1.04413	59.5379	1.04398	57.7698					1.04416	68.1382
1.25378	67.129	1.25373	66.1693	1.04351	60.5514	1.04351	60.5514	1.04404	57.7838	1.0449	59.6008			1.0449	59.6008	1.04313	57.8299					1.04482	68.1998
1.25506	67.2052	1.25496	66.2419	1.04464	60.6173	1.04464	60.6173	1.04492	57.8461	1.04638	59.6641			1.04638	59.6641	1.04448	57.8891					1.04603	68.2733
1.25623	67.2744	1.2562	66.3177	1.04548	60.6766	1.04548	60.6766	1.04573	57.9054	1.04805	59.7244			1.04805	59.7244	1.04649	57.951					1.0461	68.3423
1.2575	67.3526	1.25745	66.3935	1.0469	60.7333	1.0469	60.7333	1.04623	57.9722	1.04763	59.7918			1.04763	59.7918	1.04679	58.0031					1.04814	68.4173
1.25879	67.4315	1.25871	66.4697	1.04763	60.7937	1.04763	60.7937	1.0472	58.0353	1.05002	59.8604			1.05002	59.8604	1.04629	58.0588					1.04974	68.4883
1.26002	67.5041	1.25996	66.5449	1.04953	60.8527	1.04953	60.8527	1.04966	58.1011	1.05055	59.9276			1.05055	59.9276	1.04799	58.1127					1.05088	68.5645
1.26121	67.5752	1.26121	66.6202	1.05094	60.9114	1.05094	60.9114	1.05019	58.1699	1.05236	59.9947			1.05236	59.9947	1.0502	58.1676					1.05171	68.6321
1.26251	67.6561	1.26243	66.6935	1.05075	60.9842	1.05075	60.9842	1.05104	58.2405	1.05101	60.0638			1.05101	60.0638	1.05096	58.2211					1.05255	68.6995
1.26382	67.7354	1.26368	66.7692	1.05188	61.0584	1.05188	61.0584	1.05314	58.3129	1.05397	60.122			1.05397	60.122	1.05171	58.2823					1.05452	68.7571
1.26502	67.8048	1.26495	66.8471	1.05299	61.1299	1.05299	61.1299	1.05342	58.3891	1.05467	60.1752			1.05467	60.1752	1.05361	58.3438					1.05434	68.8205
1.26621	67.8779	1.26622	66.9231	1.05436	61.2039	1.05436	61.2039	1.05507	58.4646	1.05454	60.2357			1.05454	60.2357	1.05399	58.4129					1.05543	68.8823
1.26752	67.9594	1.26742	66.994	1.05434	61.2715	1.05434	61.2715	1.05643	58.5445	1.05647	60.2923			1.05647	60.2923	1.05538	58.4755					1.05642	68.9482
1.2688	68.0356	1.26868	67.0713	1.05619	61.3343	1.05619	61.3343	1.05675	58.6232	1.05708	60.3518			1.05708	60.3518	1.05611	58.5462					1.05783	69.019
1.27	68.1064	1.26998	67.1516	1.05645	61.3993	1.05645	61.3993	1.05748	58.7	1.05897	60.4168			1.05897	60.4168	1.05683	58.6011					1.05829	69.0924
1.27124	68.1831	1.27123	67.2246	1.05765	61.4588	1.05765	61.4588	1.05962	58.7794	1.05979	60.485			1.05979	60.485	1.05753	58.6678					1.06024	69.167
1.27256	68.2634	1.27241	67.2947	1.05902	61.5188	1.05902	61.5188	1.06196	58.8506	1.05971	60.5446			1.05971	60.5446	1.05962	58.7211					1.05967	69.2458
1.27381	68.3379	1.2737	67.3759	1.06009	61.5835	1.06009	61.5835	1.0632	58.9185	1.06049	60.6057			1.06049	60.6057	1.0602	58.7725					1.06156	69.3289
1.27501	68.4098	1.27502	67.4564	1.06199	61.6438	1.06199	61.6438	1.06391	58.9857	1.06124	60.6596			1.06124	60.6596	1.06082	58.8175					1.06311	69.4078
1.27625	68.4848	1.27623	67.5261	1.06234	61.714	1.06234	61.714	1.06416	59.0504	1.06275	60.7109			1.06275	60.7109	1.06368	58.8699					1.06456	69.4783
1.27753	68.5626	1.27742	67.5971	1.06337	61.7817	1.06337	61.7817	1.06606	59.1122	1.06319	60.7645			1.06319	60.7645	1.06338	58.9191					1.06453	69.5476
1.27876	68.6359	1.27871	67.6785	1.06403	61.8492	1.06403	61.8492	1.0678	59.1799	1.06491	60.8191			1.06491	60.8191	1.06448	58.979					1.06591	69.6177
1.28	68.7114	1.28	67.7558	1.06492	61.9133	1.06492	61.9133	1.06814	59.2509	1.06579	60.8831			1.06579	60.8831	1.06638	59.0441					1.06754	69.6866
1.28125	68.7867	1.28121	67.8264	1.06625	61.9806	1.06625	61.9806	1.06902	59.3191	1.06653	60.9454			1.06653	60.9454	1.06724	59.1063					1.06883	69.7548
1.28252	68.8632	1.28241	67.8995	1.06781	62.0378	1.06781	62.0378	1.06869	59.3872	1.06746	61.0162			1.06746	61.0162	1.06789	59.178					1.06981	69.8282
1.28376	68.9382	1.28373	67.982	1.06812	62.1012	1.06812	62.1012	1.07089	59.4588	1.06877	61.0779			1.06877	61.0779	1.06861	59.2428					1.07089	69.9044
1.28502	69.0138	1.285	68.0571	1.06932	62.159	1.06932	62.159	1.07295	59.5263	1.07086	61.139			1.07086	61.139	1.07049	59.3031					1.0716	69.9806
1.28623	69.0861	1.2862	68.127	1.07009	62.218	1.07009	62.218	1.07377	59.5933	1.07023	61.2015			1.07023	61.2015	1.07174	59.3558					1.07192	70.0569
1.28748	69.162	1.28742	68.2016	1.07213	62.2776	1.07213	62.2776	1.07394	59.6511	1.07205	61.2614			1.07205	61.2614	1.07254	59.4082					1.07391	70.1349
1.28875	69.2386	1.28871	68.282	1.07281	62.3468	1.07281	62.3468	1.07475	59.7068	1.0724	61.3272			1.0724	61.3272	1.07327	59.4592					1.07478	70.2011
1.29002	69.3144	1.28996	68.3559	1.07323	62.4167	1.07323	62.4167	1.07673	59.7656	1.07415	61.3994			1.07415	61.3994	1.0744	59.5059					1.07632	70.2644
1.29122	69.3856	1.29119	68.4296	1.07367	62.4904	1.07367	62.4904	1.07822	59.8214	1.07431	61.4736			1.07431	61.4736	1.07508	59.56					1.07633	70.33
1.29248	69.4631	1.29244	68.506	1.0754	62.5646	1.0754	62.5646	1.07787	59.8784	1.07611	61.5547			1.07611	61.5547	1.07598	59.6162					1.07735	70.3942
1.29378	69.5424	1.29372	68.5838	1.07652	62.6362	1.07652	62.6362	1.07828	59.9351	1.07822	61.6349			1.07822	61.6349	1.07675	59.6746					1.0793	70.4542
1.29503	69.6161	1.29497	68.6582	1.07696	62.7043	1.07696	62.7043	1.08087	59.9974	1.07766	61.7112			1.07766	61.7112	1.07911	59.7398					1.0807	70.5187
1.29621	69.6859	1.29621	68.7329	1.07892	62.7683	1.07892	62.7683	1.08135	60.0599	1.08025	61.7835			1.08025	61.7835	1.07965	59.8014					1.08123	70.5869
1.2975	69.766	1.29745	68.808	1.07974	62.8315	1.07974	62.8315	1.08254	60.1199	1.08004	61.8489			1.08004	61.8489	1.07969	59.8602					1.08192	70.6568
1.29882	69.8464	1.2987	68.8849	1.08112	62.8924	1.08112	62.8924	1.0825	60.1797	1.08173	61.9136			1.08173	61.9136	1.08156	59.915					1.08291	70.7284
1.30003	69.9155	1.29998	68.9624	1.08268	62.9561	1.08268	62.9561	1.08285	60.24	1.08224	61.9801			1.08224	61.9801	1.08178	59.9724					1.08359	70.8009
1.30122	69.9876	1.30125	69.0386	1.08372	63.0209	1.08372	63.0209	1.08359	60.2959	1.08438	62.0521			1.08438	62.0521	1.08422	60.0196					1.08456	70.8687
1.30251	70.0674	1.30246	69.1113	1.08494	63.092	1.08494	63.092	1.08633	60.3449	1.08483	62.1258			1.08483	62.1258	1.084	60.0671					1.08604	70.9311
1.30381	70.1442	1.30371	69.187	1.0857	63.1627	1.0857	63.1627	1.087	60.3976	1.0853	62.2005			1.0853	62.2005	1.08478	60.108					1.08626	70.998
1.305	70.2146	1.30499	69.2651	1.08667	63.2262	1.08667	63.2262	1.08735	60.451	1.08693	62.2822			1.08693	62.2822	1.08658	60.1613					1.08701	71.0667
1.30621	70.2878	1.30624	69.3401	1.08684	63.2999	1.08684	63.2999	1.08813	60.5042	1.08788	62.3486			1.08788	62.3486	1.08757	60.2133					1.08807	71.1405
1.30753	70.3696	1.30741	69.4093	1.08724	63.3619	1.08724	63.3619	1.08964	60.556	1.08909	62.4133			1.08909	62.4133	1.08817	60.2773					1.09054	71.2094
1.3088	70.4448	1.30868	69.4879	1.08844	63.4213	1.08844	63.4213	1.0909	60.6165	1.0905	62.4764			1.0905	62.4764	1.08875	60.3411					1.09198	71.2901
1.31	70.5149	1.31	69.5693	1.0899	63.4855	1.0899	63.4855	1.09134	60.6751	1.09108	62.5391			1.09108	62.5391	1.09113	60.4075					1.09237	71.3717
1.31122	70.5888	1.31124	69.6411	1.09064	63.5381	1.09064	63.5381	1.09157	60.7425	1.09243	62.5989			1.09243	62.5989	1.09172	60.4703					1.0935	71.4538
1.31252	70.6688	1.31241	69.71	1.09173	63.5996	1.09173	63.5996	1.0932	60.808	1.09322	62.6605			1.09322	62.6605	1.0928	60.5318					1.09405	71.5381
1.31376	70.7415	1.31368	69.7896	1.0935	63.6649	1.0935	63.6649	1.09494	60.8757	1.09403	62.732			1.09403	62.732	1.09329	60.588					1.0951	71.6196
1.315	70.8164	1.31498	69.8684	1.09444	63.7343	1.09444	63.7343	1.09587	60.9414	1.09558	62.7973			1.09558	62.7973	1.09427	60.6403					1.09717	71.7003
1.31624	70.8922	1.31619	69.939	1.09507	63.8105	1.09507	63.8105	1.09623	61.0008	1.09616	62.8704			1.09616	62.8704	1.09607	60.6868					1.09813	71.772
1.31752	70.9696	1.31739	70.0116	1.09693	63.8857	1.09693	63.8857	1.09655	61.0619	1.09827	62.9329			1.09827	62.9329	1.09638	60.7377					1.0994	71.8388
1.31878	71.0445	1.3187	70.0938	1.09703	63.9674	1.09703	63.9674	1.09772	61.1249	1.09733	62.9953			1.09733	62.9953	1.09715	60.7861					1.09973	71.8989
1.32001	71.1188	1.31999	70.1705	1.09832	64.0444	1.09832	64.0444	1.09924	61.1887	1.09996	63.0488			1.09996	63.0488	1.09968	60.84					1.10196	71.9688
1.32125	71.1937	1.32119	70.241	1.10001	64.1107	1.10001	64.1107	1.10021	61.259	1.10023	63.1081			1.10023	63.1081	1.10016	60.9052					1.10186	72.0314
1.3225	71.2695	1.32242	70.3164	1.10066	64.18	1.10066	64.18	1.10203	61.3371	1.10139	63.1627			1.10139	63.1627	1.10033	60.967					1.10313	72.1023
1.32377	71.3465	1.32372	70.3972	1.10217	64.2421	1.10217	64.2421	1.10219	61.4137	1.10349	63.2248			1.10349	63.2248	1.10184	61.0316					1.10355	72.1754
1.32505	71.4232	1.32497	70.4716	1.103	64.3048	1.103	64.3048	1.10427	61.4945	1.10269	63.2863			1.10269	63.2863	1.10272	61.0966					1.10547	72.2493
1.32626	71.4944	1.32618	70.5433	1.10386	64.3685	1.10386	64.3685	1.10548	61.5736	1.10444	63.3502			1.10444	63.3502	1.10437	61.1591					1.10575	72.3207
1.32751	71.5708	1.32744	70.6205	1.10566	64.4312	1.10566	64.4312	1.10681	61.6472	1.10418	63.4167			1.10418	63.4167	1.10557	61.2252					1.10623	72.3876
1.32879	71.6481	1.32875	70.701	1.10768	64.4977	1.10768	64.4977	1.10714	61.7216	1.10613	63.477			1.10613	63.477	1.10559	61.2774					1.10756	72.4577
1.33004	71.7232	1.32998	70.773	1.10678	64.5662	1.10678	64.5662	1.10793	61.7904	1.10668	63.5345			1.10668	63.5345	1.10736	61.3317					1.10875	72.5197
1.33121	71.7918	1.33121	70.8466	1.10834	64.6358	1.10834	64.6358	1.10971	61.8574	1.10756	63.5908			1.10756	63.5908	1.10899	61.3808					1.10988	72.5842
1.33249	71.8708	1.33245	70.9229	1.10861	64.7066	1.10861	64.7066	1.11186	61.9231	1.10927	63.6536			1.10927	63.6536	1.1097	61.4286					1.11075	72.6457
1.3338	71.9501	1.33372	70.9995	1.10941	64.7732	1.10941	64.7732	1.11275	61.983	1.10984	63.7203			1.10984	63.7203	1.11079	61.4805					1.11123	72.7133
1.33504	72.0216	1.33496	71.0729	1.11069	64.8376	1.11069	64.8376	1.11339	62.0513	1.11102	63.7896			1.11102	63.7896	1.11157	61.5405					1.11276	72.7872
1.33621	72.0906	1.33621	71.1492	1.11124	64.898	1.11124	64.898	1.11339	62.1228	1.11138	63.8706			1.11138	63.8706	1.11315	61.5966					1.11376	72.8782
1.33749	72.1698	1.33745	71.2239	1.11279	64.9575	1.11279	64.9575	1.11544	62.1935	1.11433	63.9557			1.11433	63.9557	1.1135	61.6558					1.11513	72.9669
1.33879	72.2473	1.3387	71.299	1.11423	65.0237	1.11423	65.0237	1.11753	62.259	1.11495	64.0401			1.11495	64.0401	1.11512	61.7161					1.11632	73.0564
1.33999	72.318	1.33995	71.3752	1.11569	65.0974	1.11569	65.0974	1.11801	62.3294	1.11687	64.1204			1.11687	64.1204	1.11624	61.7736					1.11751	73.1415
1.34119	72.3903	1.34122	71.4524	1.11645	65.1763	1.11645	65.1763	1.11757	62.3986	1.11768	64.1964			1.11768	64.1964	1.1169	61.8288					1.11785	73.2277
1.3425	72.4716	1.34244	71.5243	1.11731	65.2569	1.11731	65.2569	1.11849	62.4649	1.11899	64.268			1.11899	64.268	1.11712	61.8779					1.11941	73.3006
1.34379	72.5474	1.34368	71.6	1.11784	65.3331	1.11784	65.3331	1.12093	62.5259	1.11943	64.3391			1.11943	64.3391	1.1189	61.9284					1.12103	73.3715
1.34499	72.6178	1.34497	71.6792	1.11959	65.4131	1.11959	65.4131	1.12278	62.5874	1.12091	64.4121			1.12091	64.4121	1.11959	61.9752					1.12235	73.4398
1.34621	72.692	1.34623	71.7539	1.12133	65.4861	1.12133	65.4861	1.12228	62.6437	1.12115	64.4911			1.12115	64.4911	1.12106	62.0184					1.12311	73.506
1.34752	72.7727	1.34743	71.8252	1.12335	65.5538	1.12335	65.5538	1.12326	62.7008	1.12277	64.5674			1.12277	64.5674	1.12182	62.0721					1.12462	73.5687
1.34877	72.8467	1.34871	71.9041	1.12387	65.6179	1.12387	65.6179	1.12501	62.7593	1.12452	64.6445			1.12452	64.6445	1.12298	62.1343					1.12455	73.638
1.34999	72.9183	1.34999	71.9825	1.12408	65.6783	1.12408	65.6783	1.12643	62.8154	1.12605	64.7196			1.12605	64.7196	1.12456	62.1943					1.12539	73.7082
1.35124	72.9945	1.35122	72.0552	1.12449	65.7362	1.12449	65.7362	1.12728	62.8803	1.12694	64.7864			1.12694	64.7864	1.1247	62.2582					1.12658	73.778
1.35255	73.0742	1.35243	72.1271	1.12654	65.7939	1.12654	65.7939	1.12669	62.9405	1.12678	64.8527			1.12678	64.8527	1.12623	62.3251					1.12752	73.8495
1.35378	73.1464	1.35373	72.2078	1.12685	65.8518	1.12685	65.8518	1.12858	63.0073	1.12922	64.9114			1.12922	64.9114	1.12699	62.3899					1.12921	73.9175
1.35501	73.2192	1.35503	72.2856	1.12852	65.917	1.12852	65.917	1.12971	63.0728	1.12911	64.9701			1.12911	64.9701	1.12813	62.4474					1.13002	73.9817
1.35626	73.2951	1.35621	72.3539	1.12961	65.9831	1.12961	65.9831	1.13066	63.1316	1.13152	65.0325			1.13152	65.0325	1.12833	62.4995					1.13081	74.0441
1.35752	73.3704	1.35743	72.4275	1.13065	66.0491	1.13065	66.0491	1.13082	63.1898	1.13139	65.1007			1.13139	65.1007	1.13004	62.5533					1.13149	74.1011
1.35876	73.4436	1.35874	72.5096	1.13155	66.1191	1.13155	66.1191	1.13188	63.2479	1.13287	65.169			1.13287	65.169	1.1314	62.6019					1.13254	74.1572
1.36	73.5179	1.36	72.5836	1.13198	66.1834	1.13198	66.1834	1.13281	63.2973	1.13394	65.2331			1.13394	65.2331	1.1322	62.6454					1.13407	74.2206
1.36125	73.5931	1.36118	72.6515	1.13269	66.2487	1.13269	66.2487	1.13534	63.3516	1.13557	65.2972			1.13557	65.2972	1.13367	62.6999					1.13442	74.2863
1.3625	73.6673	1.36242	72.7284	1.13322	66.3054	1.13322	66.3054	1.13476	63.4066	1.13588	65.3578			1.13588	65.3578	1.13528	62.7523					1.13601	74.3607
1.36375	73.7423	1.36374	72.8106	1.13461	66.3621	1.13461	66.3621	1.1346	63.4599	1.13702	65.4102			1.13702	65.4102	1.13559	62.821					1.13655	74.4307
1.36502	73.8187	1.36498	72.8822	1.13587	66.4227	1.13587	66.4227	1.13735	63.5212	1.13714	65.4659			1.13714	65.4659	1.13662	62.8755					1.13722	74.5008
1.36624	73.8905	1.36617	72.9524	1.13754	66.4865	1.13754	66.4865	1.13849	63.5783	1.13774	65.5167			1.13774	65.5167	1.13797	62.942					1.13876	74.5739
1.36749	73.9665	1.36742	73.0301	1.13761	66.5574	1.13761	66.5574	1.13845	63.6435	1.13914	65.5757			1.13914	65.5757	1.13906	63.0039					1.13981	74.6471
1.36877	74.0431	1.36873	73.1086	1.13971	66.631	1.13971	66.631	1.13921	63.7097	1.14028	65.6362			1.14028	65.6362	1.13865	63.0567					1.14103	74.7151
1.37003	74.1179	1.36996	73.1813	1.14022	66.708	1.14022	66.708	1.14078	63.7741	1.14144	65.7021			1.14144	65.7021	1.13997	63.1108					1.14214	74.7857
1.37123	74.1898	1.37118	73.255	1.14171	66.7883	1.14171	66.7883	1.14224	63.8336	1.14194	65.7629			1.14194	65.7629	1.14191	63.1575					1.14303	74.8535
1.37251	74.2677	1.37245	73.3332	1.1425	66.8597	1.1425	66.8597	1.14302	63.8905	1.14276	65.8232			1.14276	65.8232	1.14222	63.2061					1.14428	74.9227
1.3738	74.3453	1.37373	73.4099	1.14382	66.9349	1.14382	66.9349	1.14336	63.9478	1.14305	65.8778			1.14305	65.8778	1.14374	63.2478					1.14511	74.9932
1.37502	74.4168	1.37496	73.4826	1.14451	66.9976	1.14451	66.9976	1.14516	64.0057	1.14513	65.9299			1.14513	65.9299	1.14529	63.2965					1.14486	75.0671
1.37623	74.489	1.37618	73.5563	1.14683	67.0624	1.14683	67.0624	1.14655	64.0713	1.14554	65.9818			1.14554	65.9818	1.14555	63.3517					1.14695	75.1458
1.37753	74.5691	1.37744	73.6326	1.14663	67.1227	1.14663	67.1227	1.14727	64.1361	1.14678	66.0453			1.14678	66.0453	1.14736	63.4105					1.14827	75.2253
1.37883	74.6465	1.3787	73.7088	1.14819	67.185	1.14819	67.185	1.1483	64.2045	1.14709	66.1163			1.14709	66.1163	1.1487	63.4645					1.14939	75.305
1.38001	74.7143	1.37997	73.7847	1.14956	67.2463	1.14956	67.2463	1.1503	64.2843	1.14935	66.1878			1.14935	66.1878	1.14905	63.5295					1.15082	75.3816
1.38123	74.7874	1.38123	73.8598	1.15137	67.3138	1.15137	67.3138	1.15149	64.3554	1.14969	66.263			1.14969	66.263	1.14978	63.5877					1.15179	75.4596
1.38255	74.8674	1.38247	73.9335	1.15119	67.3802	1.15119	67.3802	1.15139	64.4294	1.15139	66.3408			1.15139	66.3408	1.15064	63.638					1.15183	75.5325
1.3838	74.9402	1.38372	74.0096	1.15262	67.4517	1.15262	67.4517	1.15126	64.5045	1.15126	66.4101			1.15126	66.4101	1.15154	63.6919					1.15287	75.6014
1.38498	75.0089	1.38498	74.0847	1.15203	67.5165	1.15203	67.5165	1.15332	64.5733	1.15405	66.4768			1.15405	66.4768	1.15223	63.7359					1.15534	75.6704
1.38622	75.0848	1.3862	74.1572	1.15331	67.5854	1.15331	67.5854	1.15525	64.6421	1.15415	66.5414			1.15415	66.5414	1.15445	63.7888					1.15636	75.7353
1.38754	75.165	1.38741	74.2301	1.15467	67.6464	1.15467	67.6464	1.1557	64.7041	1.15588	66.6081			1.15588	66.6081	1.15564	63.8356					1.15685	75.8024
1.38878	75.2362	1.3887	74.31	1.15543	67.7063	1.15543	67.7063	1.15667	64.7664	1.15617	66.6766			1.15617	66.6766	1.15635	63.8817					1.15843	75.8729
1.38997	75.3066	1.39001	74.3884	1.15745	67.764	1.15745	67.764	1.15857	64.8301	1.15764	66.7547			1.15764	66.7547	1.15776	63.9362					1.15904	75.9499
1.39122	75.3828	1.39121	74.458	1.15888	67.8208	1.15888	67.8208	1.15904	64.8973	1.15826	66.8295			1.15826	66.8295	1.15827	63.9915					1.15918	76.0228
1.39252	75.4612	1.39241	74.5306	1.16016	67.876	1.16016	67.876	1.16109	64.9593	1.15994	66.9032			1.15994	66.9032	1.15914	64.0546					1.16188	76.0956
1.39376	75.5337	1.39371	74.612	1.16013	67.9374	1.16013	67.9374	1.16094	65.0241	1.16065	66.9745			1.16065	66.9745	1.1615	64.12					1.16156	76.1652
1.39498	75.6063	1.395	74.6887	1.1613	68.0041	1.1613	68.0041	1.16147	65.0939	1.16192	67.0412			1.16192	67.0412	1.16182	64.1845					1.1626	76.2385
1.39625	75.6848	1.39617	74.7566	1.16231	68.073	1.16231	68.073	1.16402	65.1657	1.16229	67.1022			1.16229	67.1022	1.16185	64.2393					1.1635	76.3007
1.39752	75.7602	1.39742	74.8333	1.16369	68.1365	1.16369	68.1365	1.1643	65.2343	1.16432	67.1673			1.16432	67.1673	1.1636	64.2985					1.16399	76.3688
1.39876	75.8329	1.39875	74.9155	1.16366	68.2064	1.16366	68.2064	1.16548	65.2954	1.16441	67.226			1.16441	67.226	1.16467	64.3518					1.16664	76.4276
1.39999	75.9069	1.40001	74.9889	1.1644	68.2707	1.1644	68.2707	1.16598	65.3622	1.16676	67.2902			1.16676	67.2902	1.16528	64.397					1.16745	76.4887
1.40124	75.9822	1.40119	75.0574	1.16617	68.334	1.16617	68.334	1.16782	65.4234	1.16699	67.358			1.16699	67.358	1.16673	64.4471					1.16926	76.555
1.4025	76.0575	1.40244	75.1353	1.16685	68.3946	1.16685	68.3946	1.16913	65.4804	1.16874	67.4322			1.16874	67.4322	1.16843	64.4959					1.16908	76.6257
1.40378	76.1336	1.40375	75.2154	1.16874	68.4576	1.16874	68.4576	1.16937	65.5363	1.16941	67.4972			1.16941	67.4972	1.16897	64.5507					1.1698	76.702
1.40503	76.2075	1.40498	75.2861	1.1697	68.5225	1.1697	68.5225	1.17128	65.5926	1.17081	67.5618			1.17081	67.5618	1.17003	64.6043					1.17133	76.7895
1.40626	76.281	1.40618	75.3577	1.17117	68.5907	1.17117	68.5907	1.17276	65.6506	1.17129	67.6198			1.17129	67.6198	1.17115	64.6685					1.17221	76.8654
1.40753	76.3561	1.40747	75.4377	1.17232	68.6599	1.17232	68.6599	1.17329	65.7136	1.17187	67.6764			1.17187	67.6764	1.17215	64.7266					1.17302	76.9429
1.40878	76.4307	1.40876	75.5147	1.1728	68.7419	1.1728	68.7419	1.1744	65.7768	1.17219	67.7332			1.17219	67.7332	1.17342	64.7887					1.17482	77.0177
1.41	76.502	1.40998	75.5857	1.17327	68.8206	1.17327	68.8206	1.17419	65.8399	1.17477	67.7988			1.17477	67.7988	1.17451	64.8421					1.17439	77.0835
1.41121	76.5744	1.41119	75.6585	1.17503	68.8986	1.17503	68.8986	1.1762	65.9033	1.17404	67.8675			1.17404	67.8675	1.17411	64.8898					1.1766	77.1533
1.4125	76.6532	1.41247	75.737	1.17494	68.9725	1.17494	68.9725	1.17724	65.968	1.17626	67.9481			1.17626	67.9481	1.17628	64.937					1.17747	77.2143
1.41381	76.7311	1.41372	75.8114	1.17623	69.043	1.17623	69.043	1.17711	66.0257	1.17658	68.0344			1.17658	68.0344	1.17725	64.9803					1.17948	77.2842
1.41501	76.8003	1.41495	75.8841	1.17803	69.109	1.17803	69.109	1.17846	66.0817	1.17812	68.1147			1.17812	68.1147	1.17741	65.0265					1.18007	77.3573
1.41621	76.8727	1.41618	75.9592	1.17995	69.1732	1.17995	69.1732	1.17923	66.1351	1.17953	68.1895			1.17953	68.1895	1.17905	65.0715					1.1804	77.4336
1.41752	76.9528	1.41746	76.0372	1.18012	69.2317	1.18012	69.2317	1.18091	66.1927	1.18177	68.2614			1.18177	68.2614	1.18021	65.1246					1.18122	77.5101
1.4188	77.0286	1.41871	76.1115	1.18123	69.2888	1.18123	69.2888	1.1809	66.2518	1.18174	68.3322			1.18174	68.3322	1.18024	65.1811					1.18266	77.5885
1.41998	77.0965	1.41997	76.1881	1.18225	69.3515	1.18225	69.3515	1.1828	66.3149	1.18403	68.4018			1.18403	68.4018	1.18154	65.2396					1.18413	77.6664
1.42122	77.1725	1.42119	76.2601	1.18291	69.4132	1.18291	69.4132	1.18466	66.3801	1.18464	68.4689			1.18464	68.4689	1.18285	65.3033					1.18475	77.7399
1.42254	77.2538	1.42243	76.3357	1.18349	69.4787	1.18349	69.4787	1.18495	66.4545	1.18547	68.5463			1.18547	68.5463	1.18395	65.3626					1.18548	77.8117
1.42382	77.3281	1.42369	76.4122	1.18529	69.5449	1.18529	69.5449	1.1858	66.5295	1.18676	68.6208			1.18676	68.6208	1.18445	65.4162					1.18647	77.8819
1.42499	77.3952	1.42498	76.4894	1.18631	69.6082	1.18631	69.6082	1.18674	66.6019	1.18736	68.6981			1.18736	68.6981	1.18567	65.4771					1.18818	77.9473
1.42625	77.4722	1.42619	76.5603	1.18701	69.676	1.18701	69.676	1.18881	66.6729	1.18923	68.7715			1.18923	68.7715	1.18796	65.5328					1.18923	78.0101
1.42756	77.5511	1.42742	76.6344	1.18776	69.7467	1.18776	69.7467	1.18956	66.7471	1.18976	68.842			1.18976	68.842	1.18798	65.582					1.19101	78.0802
1.42878	77.6219	1.42871	76.7133	1.18921	69.8107	1.18921	69.8107	1.1905	66.8168	1.19104	68.9049			1.19104	68.9049	1.18925	65.6325					1.19097	78.154
1.42998	77.6912	1.43	76.7908	1.18971	69.8752	1.18971	69.8752	1.19124	66.8768	1.19302	68.9787			1.19302	68.9787	1.19085	65.6847					1.19176	78.2302
1.43127	77.7705	1.43118	76.8576	1.19127	69.9428	1.19127	69.9428	1.19287	66.944	1.19347	69.0366			1.19347	69.0366	1.19159	65.7435					1.1932	78.3091
1.43257	77.8471	1.43242	76.9334	1.19274	70.0122	1.19274	70.0122	1.1939	67.0059	1.19381	69.1033			1.19381	69.1033	1.19307	65.7982					1.19419	78.3824
1.43378	77.9173	1.43374	77.0153	1.19388	70.0831	1.19388	70.0831	1.19471	67.066	1.19557	69.1824			1.19557	69.1824	1.19436	65.8604					1.19566	78.4566
1.43499	77.9881	1.43501	77.0901	1.19456	70.1546	1.19456	70.1546	1.1956	67.1227	1.19628	69.2716			1.19628	69.2716	1.19383	65.9249					1.19595	78.5257
1.43627	78.0659	1.43617	77.1567	1.19659	70.232	1.19659	70.232	1.19688	67.1935	1.19824	69.3635			1.19824	69.3635	1.19532	65.9849					1.19723	78.5893
1.43752	78.1396	1.43743	77.2347	1.19732	70.3074	1.19732	70.3074	1.19886	67.2598	1.19872	69.4477			1.19872	69.4477	1.19694	66.0382					1.19828	78.652
1.43875	78.2112	1.43874	77.3163	1.19789	70.3801	1.19789	70.3801	1.19809	67.3265	1.20034	69.5267			1.20034	69.5267	1.19826	66.0894					1.20008	78.7143
1.43998	78.2838	1.43999	77.3879	1.19868	70.4533	1.19868	70.4533	1.1998	67.3946	1.20139	69.6034			1.20139	69.6034	1.19918	66.1344					1.2012	78.7793
1.44126	78.361	1.44115	77.4558	1.19994	70.5156	1.19994	70.5156	1.20108	67.4621	1.20349	69.6749			1.20349	69.6749	1.19993	66.1758					1.20107	78.8471
1.44251	78.4338	1.44244	77.5369	1.20163	70.5769	1.20163	70.5769	1.20298	67.5241	1.20401	69.7477			1.20401	69.7477	1.2006	66.2178					1.2023	78.9214
1.44377	78.5082	1.44376	77.6167	1.20217	70.6378	1.20217	70.6378	1.20281	67.5835	1.20509	69.8217			1.20509	69.8217	1.20216	66.2668					1.20414	78.9963
1.44499	78.5798	1.44498	77.6867	1.20391	70.6922	1.20391	70.6922	1.20378	67.6426	1.20682	69.9			1.20682	69.9	1.20381	66.3212					1.20544	79.0725
1.44623	78.6535	1.44616	77.757	1.20553	70.7509	1.20553	70.7509	1.20537	67.7035	1.20699	69.9823			1.20699	69.9823	1.20438	66.3785					1.20615	79.1471
1.4475	78.7295	1.44745	77.8377	1.20621	70.8167	1.20621	70.8167	1.20676	67.7567	1.20917	70.068			1.20917	70.068	1.20382	66.4387					1.20572	79.2205
1.44878	78.8057	1.44873	77.9142	1.20642	70.8821	1.20642	70.8821	1.20677	67.8144	1.20929	70.1362			1.20929	70.1362	1.206	66.5032					1.20658	79.2968
1.44999	78.8767	1.44996	77.9858	1.2063	70.953	1.2063	70.953	1.20801	67.8742	1.21126	70.2028			1.21126	70.2028	1.20737	66.558					1.20774	79.3626
1.45123	78.9505	1.45119	78.059	1.20815	71.0179	1.20815	71.0179	1.2096	67.9395	1.21184	70.2679			1.21184	70.2679	1.20715	66.611					1.21062	79.429
1.45251	79.0282	1.45248	78.1373	1.20829	71.0817	1.20829	71.0817	1.20964	68.0022	1.2134	70.3248			1.2134	70.3248	1.209	66.6559					1.21148	79.4936
1.4538	79.1046	1.45374	78.2117	1.21071	71.1428	1.21071	71.1428	1.2103	68.0696	1.21397	70.387			1.21397	70.387	1.21025	66.6924					1.2125	79.5611
1.45499	79.1721	1.45498	78.2855	1.21093	71.2007	1.21093	71.2007	1.21181	68.1358	1.21517	70.453			1.21517	70.453	1.21052	66.7357					1.21293	79.627
1.45622	79.2471	1.45619	78.3569	1.21235	71.2585	1.21235	71.2585	1.21319	68.1983	1.21613	70.5184			1.21613	70.5184	1.21243	66.7821					1.2137	79.699
1.45754	79.3282	1.45744	78.4332	1.21379	71.3163	1.21379	71.3163	1.21352	68.2619	1.21791	70.5885			1.21791	70.5885	1.21442	66.8346					1.21477	79.7754
1.45881	79.4025	1.45871	78.5087	1.21382	71.3764	1.21382	71.3764	1.21483	68.3218	1.21757	70.6527			1.21757	70.6527	1.21432	66.891					1.21642	79.8485
1.45997	79.4698	1.46	78.5865	1.2142	71.4407	1.2142	71.4407	1.21595	68.3814	1.22009	70.717			1.22009	70.717	1.21483	66.9554					1.21788	79.9221
1.46123	79.5471	1.46122	78.6581	1.21517	71.5212	1.21517	71.5212	1.21681	68.4426	1.22	70.7701			1.22	70.7701	1.21683	67.0187					1.21757	79.9956
1.46255	79.6272	1.46245	78.7314	1.21825	71.6023	1.21825	71.6023	1.21784	68.5082	1.22215	70.824			1.22215	70.824	1.21801	67.0828					1.2183	80.0643
1.46379	79.6992	1.46372	78.8093	1.21893	71.6879	1.21893	71.6879	1.21952	68.5712	1.22186	70.8748			1.22186	70.8748	1.21793	67.1396					1.21969	80.1343
1.46495	79.7678	1.465	78.8855	1.22044	71.7701	1.22044	71.7701	1.22081	68.6496	1.22352	70.9317			1.22352	70.9317	1.21952	67.1947					1.22086	80.2026
1.46624	79.8475	1.46619	78.9543	1.22192	71.848	1.22192	71.848	1.2212	68.7276	1.22385	70.9923			1.22385	70.9923	1.22061	67.2413					1.22224	80.2685
1.46756	79.927	1.46742	79.0296	1.22248	71.9198	1.22248	71.9198	1.22295	68.8121	1.22486	71.0542			1.22486	71.0542	1.22206	67.2877					1.22341	80.3369
1.46877	79.9963	1.46871	79.1093	1.22239	71.9876	1.22239	71.9876	1.22409	68.8954	1.22551	71.1124			1.22551	71.1124	1.22271	67.3325					1.22463	80.4094
1.46996	80.0669	1.47001	79.1867	1.22416	72.0518	1.22416	72.0518	1.22556	68.9793	1.22599	71.1721			1.22599	71.1721	1.22455	67.3756					1.2262	80.4891
1.47125	80.1468	1.47118	79.2518	1.22464	72.1018	1.22464	72.1018	1.2255	69.0577	1.22806	71.2272			1.22806	71.2272	1.22565	67.4286					1.22581	80.5681
1.47253	80.223	1.47242	79.3288	1.22698	72.1733	1.22698	72.1733	1.2284	69.1349	1.22756	71.2797			1.22756	71.2797	1.22645	67.4837					1.22804	80.6466
1.47376	80.2953	1.47372	79.408	1.22824	72.2327	1.22824	72.2327	1.23015	69.2107	1.22976	71.3264			1.22976	71.3264	1.22715	67.541					1.22854	80.7237
1.47498	80.3673	1.47498	79.4817	1.22836	72.3038	1.22836	72.3038	1.2294	69.2819	1.22926	71.3799			1.22926	71.3799	1.22809	67.5978					1.23007	80.7962
1.47628	80.4459	1.47615	79.5484	1.22925	72.3737	1.22925	72.3737	1.23144	69.3508	1.23155	71.434			1.23155	71.434	1.22884	67.6514					1.23126	80.8648
1.47754	80.5205	1.47742	79.6284	1.23022	72.4407	1.23022	72.4407	1.23247	69.426	1.23195	71.4865			1.23195	71.4865	1.22973	67.7023					1.23202	80.9292
1.47878	80.5931	1.47875	79.7088	1.23067	72.5035	1.23067	72.5035	1.23345	69.4928	1.23361	71.5499			1.23361	71.5499	1.23142	67.7513					1.23263	80.9948
1.48	80.6643	1.47998	79.78	1.2317	72.5675	1.2317	72.5675	1.23442	69.561	1.23376	71.6103			1.23376	71.6103	1.23169	67.7939					1.23379	81.0594
1.48125	80.7401	1.48115	79.8478	1.23338	72.6246	1.23338	72.6246	1.23647	69.6369	1.23518	71.6707			1.23518	71.6707	1.23178	67.837					1.23596	81.1286
1.4825	80.8158	1.48244	79.9294	1.23485	72.6775	1.23485	72.6775	1.23739	69.7099	1.23467	71.7211			1.23467	71.7211	1.23454	67.8779					1.23686	81.2038
1.48379	80.8934	1.48374	80.0079	1.236	72.7258	1.236	72.7258	1.23777	69.7803	1.236	71.7677			1.236	71.7677	1.23493	67.9337					1.23776	81.2763
1.48502	80.9645	1.48496	80.0777	1.23657	72.7805	1.23657	72.7805	1.23928	69.8487	1.23608	71.8167			1.23608	71.8167	1.23618	67.9852					1.23815	81.3498
1.48624	81.0381	1.48617	80.1503	1.23744	72.8401	1.23744	72.8401	1.24045	69.9158	1.23759	71.8705			1.23759	71.8705	1.23747	68.0536					1.23988	81.4227
1.48752	81.1153	1.48747	80.2317	1.23886	72.8989	1.23886	72.8989	1.24172	69.9755	1.23897	71.9248			1.23897	71.9248	1.23941	68.1182					1.24041	81.4932
1.48879	81.1914	1.48874	80.3071	1.2382	72.9634	1.2382	72.9634	1.24292	70.0367	1.24004	71.9865			1.24004	71.9865	1.23931	68.1813					1.24054	81.5616
1.48999	81.2609	1.48998	80.3803	1.23982	73.0274	1.23982	73.0274	1.24402	70.0947	1.24008	72.0485			1.24008	72.0485	1.24119	68.2466					1.24218	81.6229
1.49122	81.3357	1.49119	80.4532	1.24065	73.0938	1.24065	73.0938	1.24512	70.1516	1.24111	72.1201			1.24111	72.1201	1.24283	68.302					1.2427	81.6851
1.49252	81.4149	1.49246	80.5313	1.24195	73.1599	1.24195	73.1599	1.24538	70.2108	1.24211	72.1877			1.24211	72.1877	1.24307	68.3521					1.24359	81.7489
1.49381	81.4907	1.49371	80.6057	1.24261	73.225	1.24261	73.225	1.24591	70.267	1.24342	72.2516			1.24342	72.2516	1.24305	68.4005					1.24558	81.8129
1.49498	81.558	1.49496	80.6807	1.2445	73.2884	1.2445	73.2884	1.24806	70.3276	1.2443	72.3221			1.2443	72.3221	1.24538	68.446					1.24653	81.8846
1.49623	81.6347	1.4962	80.7553	1.2447	73.3469	1.2447	73.3469	1.24846	70.3955	1.24546	72.3884			1.24546	72.3884	1.24665	68.4821					1.24635	81.9592
1.49752	81.713	1.49746	80.831	1.2462	73.4141	1.2462	73.4141	1.24947	70.4545	1.2471	72.4603			1.2471	72.4603	1.2467	68.5259					1.24734	82.0296
1.49877	81.7859	1.49871	80.9062	1.24746	73.48	1.24746	73.48	1.25093	70.5137	1.24762	72.5362			1.24762	72.5362	1.24817	68.5773					1.24868	82.1053
1.49995	81.8544	1.49998	80.983	1.24836	73.5483	1.24836	73.5483	1.25191	70.5786	1.24929	72.6111			1.24929	72.6111	1.24912	68.6327					1.25042	82.1817
1.50122	81.9321	1.50121	81.055	1.24955	73.6239	1.24955	73.6239	1.25194	70.6328	1.24999	72.6928			1.24999	72.6928	1.25009	68.6882					1.25109	82.2635
1.50255	82.0123	1.50243	81.1285	1.24986	73.7006	1.24986	73.7006	1.25294	70.6876	1.25157	72.77			1.25157	72.77	1.25154	68.739					1.25252	82.3351
1.50378	82.0831	1.50371	81.2067	1.25191	73.7781	1.25191	73.7781	1.25535	70.7354	1.2519	72.8432			1.2519	72.8432	1.25319	68.7971					1.25317	82.4123
1.50495	82.1523	1.50499	81.2838	1.25275	73.8535	1.25275	73.8535	1.25561	70.7882	1.2534	72.909			1.2534	72.909	1.25341	68.8415					1.25535	82.4823
1.50623	82.2316	1.50619	81.353	1.25517	73.9283	1.25517	73.9283	1.25554	70.8373	1.25439	72.9713			1.25439	72.9713	1.25365	68.8829					1.25603	82.5522
1.50754	82.3098	1.50743	81.4291	1.25522	73.9918	1.25522	73.9918	1.25746	70.8911	1.25579	73.0351			1.25579	73.0351	1.25625	68.9279					1.25696	82.6226
1.50876	82.3799	1.50873	81.5087	1.25715	74.0564	1.25715	74.0564	1.25802	70.9501	1.25647	73.1081			1.25647	73.1081	1.25633	68.9613					1.25822	82.6995
1.50996	82.4508	1.51	81.5839	1.25706	74.117	1.25706	74.117	1.25809	71.0065	1.25822	73.181			1.25822	73.181	1.25756	69.0016					1.25991	82.7752
1.51127	82.532	1.51118	81.653	1.2579	74.1789	1.2579	74.1789	1.25944	71.0626	1.25913	73.2544			1.25913	73.2544	1.25858	69.045					1.26077	82.8506
1.51255	82.6074	1.51244	81.7309	1.25939	74.2406	1.25939	74.2406	1.26122	71.1242	1.26006	73.3288			1.26006	73.3288	1.25951	69.0977					1.26062	82.9268
1.51378	82.6792	1.51376	81.8124	1.25995	74.3042	1.25995	74.3042	1.26172	71.1806	1.26246	73.4012			1.26246	73.4012	1.25917	69.1551					1.26203	83.0023
1.51499	82.7524	1.51501	81.8844	1.2603	74.371	1.2603	74.371	1.26188	71.2357	1.26173	73.4649			1.26173	73.4649	1.26105	69.2166					1.26436	83.0711
1.51626	82.8293	1.51618	81.9534	1.26227	74.4445	1.26227	74.4445	1.26372	71.2916	1.26386	73.531			1.26386	73.531	1.26277	69.2835					1.26464	83.132
1.51751	82.9032	1.51745	82.0331	1.26348	74.5091	1.26348	74.5091	1.26419	71.3396	1.26475	73.597			1.26475	73.597	1.26356	69.3436					1.26528	83.1952
1.51876	82.9773	1.51875	82.1125	1.26435	74.5851	1.26435	74.5851	1.26528	71.3909	1.2666	73.6525			1.2666	73.6525	1.2635	69.394					1.26582	83.2508
1.52	83.0513	1.51998	82.1838	1.26605	74.6442	1.26605	74.6442	1.26611	71.4461	1.26678	73.7192			1.26678	73.7192	1.26635	69.4454					1.26661	83.3082
1.52126	83.1263	1.52117	82.2536	1.26681	74.7055	1.26681	74.7055	1.26668	71.4973	1.26908	73.7841			1.26908	73.7841	1.26667	69.485					1.26829	83.3691
1.52251	83.2011	1.52246	82.3343	1.26742	74.7613	1.26742	74.7613	1.26784	71.5553	1.26838	73.8496			1.26838	73.8496	1.26745	69.528					1.26984	83.4374
1.52378	83.2772	1.52375	82.4105	1.26819	74.8197	1.26819	74.8197	1.26893	71.6214	1.26991	73.9208			1.26991	73.9208	1.26918	69.5732					1.26958	83.5082
1.525	83.3479	1.52496	82.4811	1.26964	74.8753	1.26964	74.8753	1.26971	71.6842	1.27063	73.9843			1.27063	73.9843	1.27004	69.6219					1.27045	83.582
1.52624	83.4213	1.52616	82.5524	1.27064	74.9365	1.27064	74.9365	1.27209	71.7581	1.27251	74.0462			1.27251	74.0462	1.27048	69.675					1.27167	83.6552
1.52751	83.4981	1.52744	82.6319	1.271	74.9987	1.271	74.9987	1.2718	71.8246	1.2716	74.0996			1.2716	74.0996	1.27244	69.7307					1.27278	83.7236
1.52878	83.573	1.5287	82.7074	1.27227	75.07	1.27227	75.07	1.27309	71.8964	1.27424	74.1557			1.27424	74.1557	1.27351	69.7867					1.27437	83.7947
1.52999	83.6432	1.52994	82.781	1.27335	75.1344	1.27335	75.1344	1.27455	71.9712	1.27426	74.2089			1.27426	74.2089	1.273	69.8452					1.27457	83.8587
1.53123	83.7184	1.53118	82.8553	1.27449	75.2076	1.27449	75.2076	1.2752	72.043	1.27492	74.2631			1.27492	74.2631	1.27502	69.8987					1.27615	83.9185
1.53253	83.7967	1.53246	82.9337	1.27532	75.2679	1.27532	75.2679	1.27542	72.1083	1.27607	74.3263			1.27607	74.3263	1.27525	69.9463					1.27626	83.9787
1.53381	83.8715	1.53371	83.0074	1.27687	75.3349	1.27687	75.3349	1.27801	72.1761	1.2773	74.3886			1.2773	74.3886	1.2771	69.9831					1.27751	84.0395
1.53498	83.9394	1.53495	83.0801	1.27823	75.3984	1.27823	75.3984	1.2797	72.2441	1.27777	74.455			1.27777	74.455	1.27799	70.023					1.27982	84.114
1.53624	84.0172	1.53618	83.1556	1.27839	75.4642	1.27839	75.4642	1.27993	72.3138	1.27879	74.5147			1.27879	74.5147	1.27948	70.0593					1.28038	84.1947
1.53757	84.097	1.53745	83.2323	1.27949	75.5231	1.27949	75.5231	1.28145	72.3845	1.27933	74.5753			1.27933	74.5753	1.27993	70.0984					1.28149	84.2708
1.53881	84.1687	1.53871	83.3079	1.28029	75.5883	1.28029	75.5883	1.28242	72.4563	1.28054	74.6337			1.28054	74.6337	1.28169	70.1415					1.28212	84.3514
1.53998	84.237	1.53999	83.3848	1.28151	75.6587	1.28151	75.6587	1.28413	72.5285	1.28195	74.6908			1.28195	74.6908	1.28244	70.1943					1.28422	84.4295
1.54125	84.315	1.54122	83.456	1.2827	75.7408	1.2827	75.7408	1.28404	72.6032	1.28279	74.758			1.28279	74.758	1.28301	70.2449					1.28507	84.5042
1.54256	84.3932	1.54245	83.5302	1.28391	75.8206	1.28391	75.8206	1.28657	72.6747	1.28393	74.8199			1.28393	74.8199	1.28439	70.3046					1.28565	84.5774
1.54378	84.4638	1.54373	83.6087	1.28552	75.9035	1.28552	75.9035	1.28712	72.7444	1.28532	74.8948			1.28532	74.8948	1.28489	70.3587					1.2864	84.6475
1.54496	84.5335	1.54499	83.6834	1.2868	75.9754	1.2868	75.9754	1.28719	72.8095	1.28642	74.9688			1.28642	74.9688	1.28515	70.4066					1.28746	84.7179
1.54627	84.6135	1.54618	83.7518	1.28787	76.0487	1.28787	76.0487	1.28865	72.873	1.28756	75.0412			1.28756	75.0412	1.28659	70.4485					1.28917	84.7889
1.54755	84.6889	1.54743	83.8287	1.28905	76.1126	1.28905	76.1126	1.29134	72.9327	1.28809	75.1168			1.28809	75.1168	1.28863	70.492					1.29032	84.8612
1.54876	84.7584	1.54874	83.9095	1.29051	76.1802	1.29051	76.1802	1.29067	72.9905	1.28945	75.1837			1.28945	75.1837	1.28826	70.535					1.29172	84.9346
1.54996	84.8294	1.55001	83.9835	1.29117	76.2393	1.29117	76.2393	1.29223	73.0529	1.29115	75.2546			1.29115	75.2546	1.29036	70.5725					1.29164	85.0127
1.55124	84.9079	1.55117	84.0498	1.29274	76.3003	1.29274	76.3003	1.29383	73.1107	1.2916	75.3228			1.2916	75.3228	1.29127	70.6151					1.29421	85.0891
1.55249	84.9811	1.55243	84.1277	1.29374	76.3635	1.29374	76.3635	1.29501	73.1727	1.29241	75.3903			1.29241	75.3903	1.29287	70.6678					1.29398	85.1633
1.55373	85.0544	1.55374	84.2078	1.29363	76.4286	1.29363	76.4286	1.29423	73.2411	1.29322	75.4624			1.29322	75.4624	1.29325	70.727					1.29578	85.2402
1.55498	85.1282	1.55497	84.279	1.29533	76.4953	1.29533	76.4953	1.29551	73.3054	1.29578	75.5339			1.29578	75.5339	1.2943	70.786					1.29641	85.3082
1.55626	85.2057	1.55615	84.3482	1.29561	76.5652	1.29561	76.5652	1.29691	73.3673	1.29594	75.6093			1.29594	75.6093	1.29558	70.8471					1.29684	85.3706
1.55751	85.2785	1.55744	84.4285	1.29712	76.6291	1.29712	76.6291	1.29865	73.4296	1.29852	75.6823			1.29852	75.6823	1.2959	70.9069					1.29839	85.4338
1.55875	85.3511	1.55876	84.5087	1.29776	76.6941	1.29776	76.6941	1.29837	73.4934	1.29832	75.7501			1.29832	75.7501	1.29715	70.9625					1.2991	85.4928
1.55999	85.4247	1.55998	84.5787	1.29941	76.755	1.29941	76.755	1.30017	73.5501	1.29953	75.8152			1.29953	75.8152	1.29877	71.0114					1.30043	85.5492
1.56124	85.5001	1.56117	84.6492	1.30062	76.8127	1.30062	76.8127	1.3019	73.6039	1.29998	75.8783			1.29998	75.8783	1.30042	71.0619					1.30135	85.6136
1.56251	85.5756	1.56247	84.7301	1.30089	76.8664	1.30089	76.8664	1.30275	73.6563	1.30227	75.9401			1.30227	75.9401	1.30124	71.102					1.30166	85.6819
1.56379	85.652	1.56375	84.8072	1.30181	76.9219	1.30181	76.9219	1.30211	73.7106	1.30188	75.9967			1.30188	75.9967	1.30151	71.1413					1.30384	85.7468
1.56502	85.7229	1.56496	84.8767	1.30289	76.9843	1.30289	76.9843	1.304	73.7665	1.30396	76.0642			1.30396	76.0642	1.30341	71.1869					1.30377	85.8213
1.56625	85.7972	1.56618	84.9499	1.30356	77.0456	1.30356	77.0456	1.30547	73.8208	1.30411	76.1352			1.30411	76.1352	1.30416	71.2411					1.30537	85.894
1.56753	85.8728	1.5675	85.031	1.3043	77.1141	1.3043	77.1141	1.30623	73.8774	1.306	76.2038			1.306	76.2038	1.30576	71.2979					1.30611	85.9729
1.56879	85.947	1.56875	85.1041	1.30506	77.1838	1.30506	77.1838	1.30646	73.9415	1.30715	76.2702			1.30715	76.2702	1.30629	71.3524					1.30789	86.0457
1.56997	86.0147	1.56997	85.1754	1.30654	77.2474	1.30654	77.2474	1.30862	74.0055	1.30695	76.33			1.30695	76.33	1.30759	71.4086					1.30894	86.1257
1.57123	86.0907	1.57121	85.2498	1.30762	77.3163	1.30762	77.3163	1.30831	74.0662	1.30954	76.3881			1.30954	76.3881	1.30768	71.4569					1.30914	86.2007
1.57254	86.1694	1.57248	85.3269	1.30932	77.3829	1.30932	77.3829	1.30963	74.1313	1.30915	76.4445			1.30915	76.4445	1.30851	71.5051					1.30997	86.2697
1.57381	86.2423	1.57372	85.4006	1.31064	77.4485	1.31064	77.4485	1.31071	74.194	1.31143	76.4978			1.31143	76.4978	1.31014	71.5385					1.31133	86.3437
1.57497	86.3087	1.57495	85.4732	1.31192	77.5053	1.31192	77.5053	1.31135	74.26	1.31141	76.5584			1.31141	76.5584	1.31099	71.5753					1.31292	86.4173
1.57623	86.3858	1.57619	85.5479	1.31258	77.5681	1.31258	77.5681	1.31293	74.3224	1.31305	76.6228			1.31305	76.6228	1.31254	71.6098					1.31463	86.4973
1.57754	86.4642	1.57745	85.6233	1.31376	77.6252	1.31376	77.6252	1.31402	74.3928	1.3129	76.6894			1.3129	76.6894	1.31233	71.642					1.31507	86.579
1.57877	86.5347	1.5787	85.6987	1.31371	77.6877	1.31371	77.6877	1.31479	74.4622	1.31465	76.7572			1.31465	76.7572	1.31529	71.686					1.31599	86.6556
1.57995	86.6033	1.57996	85.7739	1.31516	77.7556	1.31516	77.7556	1.31561	74.5343	1.31506	76.825			1.31506	76.825	1.31633	71.7332					1.31739	86.7297
1.58124	86.683	1.58118	85.8457	1.31568	77.828	1.31568	77.828	1.31685	74.6018	1.31588	76.8821			1.31588	76.8821	1.31624	71.7791					1.31895	86.8006
1.58257	86.7619	1.58242	85.9204	1.31778	77.8955	1.31778	77.8955	1.3188	74.6742	1.31755	76.9421			1.31755	76.9421	1.31695	71.8339					1.31983	86.8722
1.58378	86.8305	1.58371	85.9993	1.31873	77.9677	1.31873	77.9677	1.3198	74.7486	1.31802	76.9993			1.31802	76.9993	1.31833	71.8848					1.32028	86.933
1.58497	86.9006	1.58498	86.0745	1.3199	78.0376	1.3199	78.0376	1.32003	74.8266	1.31983	77.0605			1.31983	77.0605	1.31954	71.9418					1.32108	86.997
1.58627	86.9808	1.58617	86.1441	1.32072	78.1056	1.32072	78.1056	1.32262	74.8959	1.31995	77.1225			1.31995	77.1225	1.31935	71.9922					1.32235	87.0561
1.58755	87.055	1.58743	86.2203	1.32231	78.1672	1.32231	78.1672	1.32382	74.9691	1.32226	77.1997			1.32226	77.1997	1.32203	72.0412					1.32377	87.1142
1.58876	87.124	1.58874	86.3	1.32215	78.2301	1.32215	78.2301	1.32372	75.0336	1.32222	77.2704			1.32222	77.2704	1.3231	72.0889					1.32478	87.1768
1.58998	87.1967	1.58999	86.3732	1.32283	78.2883	1.32283	78.2883	1.32509	75.0998	1.32408	77.3437			1.32408	77.3437	1.3235	72.1325					1.32533	87.2479
1.5913	87.2771	1.59117	86.4414	1.32507	78.3475	1.32507	78.3475	1.32728	75.1532	1.32415	77.4141			1.32415	77.4141	1.32494	72.1746					1.32639	87.3124
1.59256	87.3487	1.59245	86.5202	1.32632	78.414	1.32632	78.414	1.32736	75.2214	1.32646	77.4787			1.32646	77.4787	1.32663	72.2309					1.32724	87.3851
1.59377	87.4192	1.59377	86.6007	1.32734	78.4884	1.32734	78.4884	1.32728	75.2793	1.32693	77.5495			1.32693	77.5495	1.32716	72.2816					1.32812	87.4539
1.59501	87.492	1.59499	86.6695	1.32837	78.5596	1.32837	78.5596	1.32965	75.3346	1.32891	77.6129			1.32891	77.6129	1.32826	72.3414					1.32886	87.525
1.59628	87.5681	1.59617	86.7392	1.33007	78.6351	1.33007	78.6351	1.33096	75.4011	1.32924	77.6799			1.32924	77.6799	1.33026	72.4025					1.32992	87.5874
1.59752	87.6395	1.59747	86.8196	1.33019	78.7101	1.33019	78.7101	1.33106	75.4687	1.3311	77.7499			1.3311	77.7499	1.33034	72.462					1.33148	87.6531
1.59875	87.7114	1.59875	86.8959	1.33095	78.775	1.33095	78.775	1.33224	75.5347	1.33166	77.8275			1.33166	77.8275	1.33153	72.51					1.33166	87.7114
1.59999	87.7851	1.59994	86.9635	1.33202	78.8363	1.33202	78.8363	1.33378	75.5999	1.33257	77.8979			1.33257	77.8979	1.33301	72.5587					1.33334	87.7733
1.60125	87.8596	1.60115	87.0378	1.33248	78.8938	1.33248	78.8938	1.33517	75.6728	1.33329	77.9722			1.33329	77.9722	1.33463	72.5964					1.33468	87.8447
1.6025	87.9324	1.60247	87.1183	1.33338	78.9495	1.33338	78.9495	1.33449	75.7375	1.33371	78.0418			1.33371	78.0418	1.33375	72.6339					1.33667	87.9175
1.60376	88.007	1.60375	87.1931	1.33437	79.0078	1.33437	79.0078	1.33622	75.8036	1.33604	78.1082			1.33604	78.1082	1.33507	72.6724					1.33701	87.9922
1.60498	88.0775	1.60494	87.2614	1.33704	79.0662	1.33704	79.0662	1.33747	75.8638	1.33622	78.166			1.33622	78.166	1.33735	72.7041					1.33765	88.0704
1.60622	88.1521	1.60616	87.3355	1.33817	79.1269	1.33817	79.1269	1.33837	75.9208	1.33832	78.2357			1.33832	78.2357	1.33891	72.7465					1.33909	88.1502
1.60751	88.2278	1.60747	87.4161	1.33917	79.1907	1.33917	79.1907	1.34028	75.984	1.33824	78.3011			1.33824	78.3011	1.33833	72.7909					1.33959	88.2225
1.60877	88.3013	1.60872	87.489	1.33923	79.2544	1.33923	79.2544	1.3416	76.0432	1.34061	78.3696			1.34061	78.3696	1.33976	72.8445					1.34119	88.2917
1.60997	88.3708	1.60995	87.5622	1.3404	79.3151	1.3404	79.3151	1.34275	76.1046	1.34148	78.4437			1.34148	78.4437	1.34026	72.8953					1.3412	88.3629
1.61123	88.4463	1.6112	87.6365	1.34068	79.3815	1.34068	79.3815	1.34271	76.1703	1.34203	78.5191			1.34203	78.5191	1.34141	72.945					1.34283	88.4233
1.61254	88.5238	1.61248	87.7138	1.34186	79.45	1.34186	79.45	1.34365	76.2364	1.34261	78.5885			1.34261	78.5885	1.34186	72.9905					1.34385	88.4896
1.61379	88.5948	1.61373	87.7873	1.34325	79.5138	1.34325	79.5138	1.34502	76.3016	1.34485	78.6556			1.34485	78.6556	1.34364	73.0313					1.3454	88.5493
1.61497	88.6629	1.61496	87.8599	1.3444	79.5828	1.3444	79.5828	1.34663	76.3635	1.34457	78.7151			1.34457	78.7151	1.34426	73.0687					1.34585	88.6145
1.61625	88.7403	1.6162	87.934	1.34571	79.6491	1.34571	79.6491	1.34643	76.4274	1.3471	78.7774			1.3471	78.7774	1.34566	73.0996					1.34668	88.6848
1.61758	88.8195	1.61745	88.0083	1.34653	79.7104	1.34653	79.7104	1.34787	76.4834	1.34726	78.8314			1.34726	78.8314	1.34641	73.1359					1.34801	88.7573
1.61878	88.8859	1.61873	88.0856	1.34738	79.7785	1.34738	79.7785	1.3497	76.5426	1.34876	78.8936			1.34876	78.8936	1.34728	73.175					1.35001	88.8271
1.61997	88.9554	1.62001	88.1614	1.34832	79.8507	1.34832	79.8507	1.34971	76.6001	1.34944	78.9595			1.34944	78.9595	1.34885	73.2202					1.35091	88.899
1.62127	89.034	1.62123	88.2318	1.34933	79.9192	1.34933	79.9192	1.3503	76.6528	1.35029	79.0317			1.35029	79.0317	1.34969	73.2705					1.35066	88.9692
1.62256	89.1094	1.62245	88.3049	1.35062	79.9898	1.35062	79.9898	1.35186	76.7124	1.35071	79.0937			1.35071	79.0937	1.35056	73.3247					1.35219	89.0397
1.62374	89.1746	1.62372	88.3821	1.35228	80.0637	1.35228	80.0637	1.35288	76.7705	1.35283	79.1621			1.35283	79.1621	1.35174	73.3801					1.35337	89.1067
1.62495	89.2475	1.62496	88.4553	1.35334	80.1268	1.35334	80.1268	1.35321	76.8375	1.3523	79.2173			1.3523	79.2173	1.35288	73.434					1.35491	89.1755
1.62627	89.3272	1.62616	88.5256	1.35416	80.1879	1.35416	80.1879	1.35581	76.9034	1.35405	79.275			1.35405	79.275	1.35429	73.4838					1.35617	89.2373
1.62755	89.4011	1.62743	88.6026	1.35522	80.2461	1.35522	80.2461	1.35688	76.965	1.35496	79.3315			1.35496	79.3315	1.35497	73.5347					1.35629	89.3005
1.62874	89.468	1.62874	88.6816	1.35528	80.3109	1.35528	80.3109	1.35684	77.0359	1.35643	79.3887			1.35643	79.3887	1.35593	73.5782					1.35753	89.3669
1.62996	89.5403	1.62997	88.7508	1.35643	80.3702	1.35643	80.3702	1.35802	77.1064	1.35693	79.4417			1.35693	79.4417	1.35795	73.6179					1.35848	89.4353
1.63127	89.6202	1.63117	88.8224	1.35773	80.4296	1.35773	80.4296	1.35968	77.1725	1.35823	79.5086			1.35823	79.5086	1.35796	73.6535					1.35996	89.5115
1.63253	89.6918	1.63244	88.9008	1.35899	80.4903	1.35899	80.4903	1.36022	77.2339	1.35934	79.5653			1.35934	79.5653	1.35842	73.6968					1.36107	89.5922
1.63375	89.7629	1.63375	88.9791	1.36092	80.5605	1.36092	80.5605	1.36062	77.291	1.35988	79.6322			1.35988	79.6322	1.36074	73.7422					1.36144	89.6672
1.635	89.8372	1.63493	89.0456	1.36123	80.6281	1.36123	80.6281	1.36237	77.3488	1.36099	79.6968			1.36099	79.6968	1.36145	73.797					1.36282	89.7426
1.63628	89.9129	1.63614	89.1183	1.36263	80.6905	1.36263	80.6905	1.36351	77.4078	1.36153	79.7616			1.36153	79.7616	1.36216	73.8472					1.36472	89.8178
1.63754	89.9859	1.63746	89.2012	1.36326	80.7593	1.36326	80.7593	1.3635	77.4721	1.36334	79.827			1.36334	79.827	1.3643	73.9008					1.36441	89.893
1.63877	90.0568	1.63876	89.2771	1.3638	80.822	1.3638	80.822	1.36605	77.5343	1.36304	79.8947			1.36304	79.8947	1.36382	73.9565					1.3652	89.9627
1.64	90.1293	1.63993	89.3415	1.3645	80.8821	1.3645	80.8821	1.36642	77.5989	1.36575	79.9632			1.36575	79.9632	1.36537	74.005					1.36661	90.0316
1.64126	90.2032	1.64116	89.4167	1.36635	80.9421	1.36635	80.9421	1.36643	77.6708	1.36571	80.0401			1.36571	80.0401	1.36633	74.0451					1.36875	90.0987
1.64254	90.2793	1.64247	89.4974	1.36774	80.9943	1.36774	80.9943	1.36891	77.7402	1.36847	80.1148			1.36847	80.1148	1.36769	74.0778					1.36986	90.1707
1.64381	90.3531	1.64375	89.5715	1.3691	81.049	1.3691	81.049	1.36967	77.8138	1.36788	80.2002			1.36788	80.2002	1.36751	74.1097					1.37068	90.2386
1.64502	90.4223	1.64493	89.6385	1.36941	81.1027	1.36941	81.1027	1.37097	77.8822	1.37083	80.2762			1.37083	80.2762	1.36993	74.1419					1.37046	90.3128
1.64626	90.4949	1.64618	89.715	1.37058	81.1659	1.37058	81.1659	1.37203	77.9473	1.37133	80.349			1.37133	80.349	1.3706	74.1735					1.37183	90.3859
1.64753	90.5704	1.64749	89.7953	1.37067	81.2337	1.37067	81.2337	1.37367	78.0077	1.37255	80.4174			1.37255	80.4174	1.37124	74.217					1.37386	90.4632
1.64876	90.6411	1.64874	89.8667	1.37244	81.3021	1.37244	81.3021	1.37372	78.0651	1.37355	80.4813			1.37355	80.4813	1.37233	74.2674					1.37504	90.5335
1.64996	90.7101	1.64994	89.9372	1.37388	81.3718	1.37388	81.3718	1.37465	78.1296	1.37437	80.547			1.37437	80.547	1.37348	74.3187					1.37655	90.5975
1.65123	90.7867	1.6512	90.0131	1.37426	81.4391	1.37426	81.4391	1.37622	78.1883	1.375	80.6096			1.375	80.6096	1.37472	74.3703					1.37596	90.6609
1.65255	90.864	1.65246	90.088	1.37559	81.5063	1.37559	81.5063	1.37787	78.2469	1.37677	80.6764			1.37677	80.6764	1.37612	74.4137					1.37706	90.7226
1.65377	90.9329	1.6537	90.1613	1.37644	81.5674	1.37644	81.5674	1.37731	78.3105	1.37701	80.7434			1.37701	80.7434	1.3755	74.4623					1.37874	90.7832
1.65496	91.002	1.65495	90.235	1.37684	81.6262	1.37684	81.6262	1.38013	78.3745	1.3792	80.8128			1.3792	80.8128	1.37735	74.501					1.38026	90.8432
1.65624	91.0792	1.6562	90.31	1.37845	81.6871	1.37845	81.6871	1.38085	78.4426	1.3795	80.8808			1.3795	80.8808	1.37933	74.5386					1.38205	90.9071
1.65755	91.1567	1.65746	90.3847	1.37901	81.7537	1.37901	81.7537	1.3813	78.5088	1.38089	80.9442			1.38089	80.9442	1.37977	74.5807					1.38158	90.9744
1.65873	91.2212	1.65872	90.4595	1.38088	81.8257	1.38088	81.8257	1.38236	78.5766	1.38069	81.0077			1.38069	81.0077	1.38182	74.6177					1.38246	91.0453
1.65994	91.2933	1.65997	90.5336	1.38212	81.9017	1.38212	81.9017	1.38324	78.6415	1.38326	81.0646			1.38326	81.0646	1.38247	74.6587					1.38372	91.117
1.66126	91.3733	1.66118	90.6044	1.38291	81.9799	1.38291	81.9799	1.38377	78.6978	1.38466	81.1231			1.38466	81.1231	1.38305	74.7106					1.38524	91.1865
1.66256	91.4484	1.66244	90.6801	1.38385	82.062	1.38385	82.062	1.38498	78.7506	1.38517	81.1792			1.38517	81.1792	1.38407	74.7656					1.38579	91.2607
1.66374	91.5132	1.66374	90.7587	1.38481	82.1353	1.38481	82.1353	1.38636	78.807	1.38496	81.2367			1.38496	81.2367	1.38479	74.821					1.38584	91.3313
1.66495	91.5855	1.66498	90.8298	1.38633	82.2113	1.38633	82.2113	1.38724	78.8616	1.38671	81.3066			1.38671	81.3066	1.3855	74.88					1.38677	91.3992
1.66627	91.6654	1.66619	90.9001	1.38737	82.2783	1.38737	82.2783	1.3877	78.9152	1.38735	81.3685			1.38735	81.3685	1.387	74.9316					1.38828	91.4693
1.66755	91.7376	1.66746	90.9766	1.38804	82.3399	1.38804	82.3399	1.39006	78.9706	1.38829	81.4382			1.38829	81.4382	1.38825	74.9827					1.39014	91.5424
1.66873	91.8039	1.66877	91.0562	1.38957	82.3979	1.38957	82.3979	1.39056	79.0352	1.38962	81.5016			1.38962	81.5016	1.38939	75.0235					1.39079	91.6138
1.66999	91.8801	1.66998	91.1253	1.39104	82.4584	1.39104	82.4584	1.39091	79.0965	1.39021	81.5589			1.39021	81.5589	1.39036	75.0598					1.39221	91.6932
1.67129	91.9568	1.67117	91.1951	1.39209	82.5117	1.39209	82.5117	1.39196	79.1595	1.39113	81.6205			1.39113	81.6205	1.3912	75.0909					1.39269	91.7726
1.67254	92.0278	1.67247	91.2754	1.3928	82.5715	1.3928	82.5715	1.39333	79.2197	1.39255	81.6776			1.39255	81.6776	1.39242	75.1262					1.39453	91.8509
1.67374	92.0968	1.67378	91.3538	1.39271	82.6328	1.39271	82.6328	1.39354	79.2824	1.3933	81.7419			1.3933	81.7419	1.39358	75.156					1.39629	91.9296
1.675	92.1722	1.67496	91.4189	1.39419	82.702	1.39419	82.702	1.39435	79.3443	1.39575	81.8154			1.39575	81.8154	1.39558	75.2061					1.39652	92.0076
1.67626	92.2457	1.67617	91.4918	1.39453	82.7717	1.39453	82.7717	1.39683	79.4073	1.39592	81.8855			1.39592	81.8855	1.3949	75.2503					1.39724	92.0804
1.67751	92.3178	1.67748	91.572	1.39607	82.8401	1.39607	82.8401	1.39747	79.4671	1.39735	81.9542			1.39735	81.9542	1.39676	75.3028					1.39816	92.1439
1.67875	92.3901	1.67876	91.6474	1.39789	82.906	1.39789	82.906	1.39797	79.54	1.39803	82.0234			1.39803	82.0234	1.39823	75.3542					1.39991	92.2112
1.68	92.4638	1.67994	91.7133	1.39836	82.9686	1.39836	82.9686	1.39972	79.6088	1.39847	82.094			1.39847	82.094	1.39794	75.4075					1.4008	92.2679
1.68126	92.5372	1.68117	91.7882	1.39997	83.0273	1.39997	83.0273	1.40088	79.68	1.40081	82.1613			1.40081	82.1613	1.39981	75.4505					1.40263	92.3277
1.68252	92.6105	1.68249	91.8691	1.40038	83.0862	1.40038	83.0862	1.40176	79.7545	1.40139	82.2242			1.40139	82.2242	1.40114	75.4894					1.40234	92.3852
1.68377	92.6826	1.68374	91.9406	1.40157	83.1425	1.40157	83.1425	1.40359	79.8307	1.40179	82.2891			1.40179	82.2891	1.40162	75.5222					1.4035	92.4495
1.68498	92.7521	1.68492	92.0085	1.40152	83.1945	1.40152	83.1945	1.40478	79.9078	1.40313	82.3487			1.40313	82.3487	1.40273	75.5529					1.40482	92.5181
1.68623	92.8262	1.68618	92.0845	1.40325	83.2592	1.40325	83.2592	1.40537	79.9832	1.40411	82.4167			1.40411	82.4167	1.40372	75.5827					1.40543	92.5794
1.68754	92.9035	1.68747	92.1623	1.40498	83.3207	1.40498	83.3207	1.40707	80.057	1.4047	82.4879			1.4047	82.4879	1.40436	75.6196					1.40728	92.6526
1.68878	92.9732	1.68871	92.2326	1.40597	83.3948	1.40597	83.3948	1.40877	80.1325	1.40689	82.562			1.40689	82.562	1.40653	75.6647					1.40792	92.719
1.68999	93.0431	1.68994	92.3053	1.40717	83.461	1.40717	83.461	1.40815	80.1986	1.40667	82.6328			1.40667	82.6328	1.40761	75.7168					1.40895	92.7774
1.69126	93.1183	1.69121	92.382	1.40712	83.5357	1.40712	83.5357	1.41014	80.2643	1.40862	82.7049			1.40862	82.7049	1.408	75.7725					1.40989	92.8307
1.69257	93.1958	1.69248	92.4566	1.40814	83.6078	1.40814	83.6078	1.41148	80.3308	1.40881	82.7701			1.40881	82.7701	1.40936	75.8303					1.411	92.8876
1.69379	93.2637	1.69372	92.529	1.40977	83.6785	1.40977	83.6785	1.41274	80.3931	1.40989	82.8352			1.40989	82.8352	1.41038	75.8822					1.41188	92.9368
1.69497	93.3324	1.69493	92.5999	1.41043	83.7459	1.41043	83.7459	1.41215	80.4515	1.41122	82.8924			1.41122	82.8924	1.41061	75.9262					1.41357	92.9978
1.69627	93.4109	1.69618	92.6748	1.41279	83.8104	1.41279	83.8104	1.41423	80.5141	1.41349	82.9613			1.41349	82.9613	1.41226	75.9649					1.4144	93.0513
1.69758	93.4878	1.69745	92.7503	1.41479	83.8805	1.41479	83.8805	1.41693	80.5783	1.41425	83.0284			1.41425	83.0284	1.41298	75.9981					1.41437	93.117
1.69877	93.5533	1.69873	92.8269	1.41508	83.9399	1.41508	83.9399	1.4169	80.6476	1.41601	83.0946			1.41601	83.0946	1.41365	76.0265					1.41588	93.179
1.69997	93.6239	1.69999	92.9005	1.41616	84.0084	1.41616	84.0084	1.41759	80.7083	1.41584	83.1676			1.41584	83.1676	1.41507	76.0583					1.41718	93.2576
1.70128	93.7023	1.7012	92.9713	1.41631	84.0806	1.41631	84.0806	1.4191	80.7776	1.41729	83.2325			1.41729	83.2325	1.41635	76.0976					1.41804	93.3323
1.70256	93.7758	1.70246	93.0455	1.41665	84.1473	1.41665	84.1473	1.41953	80.8422	1.41818	83.2967			1.41818	83.2967	1.41721	76.1364					1.41843	93.4128
1.70374	93.8417	1.70375	93.1238	1.41808	84.2191	1.41808	84.2191	1.42048	80.9048	1.4191	83.35			1.4191	83.35	1.41977	76.1819					1.4188	93.489
1.70497	93.9144	1.70497	93.1941	1.41879	84.2864	1.41879	84.2864	1.42239	80.9643	1.41989	83.4065			1.41989	83.4065	1.41885	76.2355					1.42064	93.56
1.70629	93.9949	1.70616	93.2636	1.42015	84.3528	1.42015	84.3528	1.42224	81.0176	1.42126	83.4667			1.42126	83.4667	1.41913	76.2805					1.42262	93.6307
1.70754	94.0648	1.70745	93.3435	1.42186	84.4121	1.42186	84.4121	1.42354	81.0703	1.42094	83.5267			1.42094	83.5267	1.42239	76.3293					1.42375	93.7044
1.70872	94.1319	1.70877	93.422	1.42326	84.4697	1.42326	84.4697	1.42483	81.1258	1.4232	83.5937			1.4232	83.5937	1.42222	76.372					1.42438	93.7721
1.70997	94.206	1.70997	93.4894	1.42348	84.5277	1.42348	84.5277	1.42647	81.178	1.42366	83.6547			1.42366	83.6547	1.42217	76.4144					1.42484	93.8507
1.71127	94.2827	1.71117	93.5595	1.42475	84.5828	1.42475	84.5828	1.42651	81.2364	1.42491	83.7222			1.42491	83.7222	1.42468	76.4482					1.42655	93.9232
1.71251	94.3521	1.71246	93.639	1.42569	84.6396	1.42569	84.6396	1.42791	81.292	1.42519	83.79			1.42519	83.79	1.42534	76.489					1.42832	94.0024
1.71373	94.4229	1.71376	93.7147	1.42598	84.7023	1.42598	84.7023	1.42895	81.3534	1.42689	83.8503			1.42689	83.8503	1.42651	76.5218					1.42966	94.077
1.71501	94.4986	1.71494	93.7755	1.42708	84.7638	1.42708	84.7638	1.42887	81.4131	1.42711	83.9117			1.42711	83.9117	1.42737	76.5572					1.43026	94.1517
1.71628	94.5719	1.71616	93.8489	1.42939	84.8285	1.42939	84.8285	1.43069	81.4731	1.42935	83.9696			1.42935	83.9696	1.42872	76.6015					1.43061	94.2212
1.71752	94.6421	1.71749	93.9312	1.42955	84.8916	1.42955	84.8916	1.43183	81.5321	1.4302	84.0313			1.4302	84.0313	1.43067	76.6507					1.43198	94.2858
1.71873	94.7124	1.71876	94.0055	1.43093	84.9547	1.43093	84.9547	1.43231	81.5837	1.43197	84.0914			1.43197	84.0914	1.43124	76.7047					1.43306	94.346
1.71998	94.7857	1.71994	94.0734	1.43168	85.0138	1.43168	85.0138	1.43216	81.633	1.4323	84.1586			1.4323	84.1586	1.43151	76.755					1.43487	94.4021
1.72124	94.8594	1.72117	94.1483	1.43316	85.0743	1.43316	85.0743	1.43404	81.6822	1.43306	84.2327			1.43306	84.2327	1.43412	76.8079					1.43547	94.4558
1.72253	94.9339	1.72249	94.2288	1.4333	85.1334	1.4333	85.1334	1.43426	81.7319	1.43354	84.304			1.43354	84.304	1.43455	76.852					1.43549	94.5101
1.72379	95.0064	1.72373	94.3009	1.43375	85.2001	1.43375	85.2001	1.43562	81.7865	1.43466	84.3731			1.43466	84.3731	1.43492	76.8913					1.43713	94.5648
1.725	95.0755	1.72492	94.3696	1.43552	85.2688	1.43552	85.2688	1.43569	81.8412	1.43631	84.4423			1.43631	84.4423	1.43711	76.921					1.43784	94.628
1.72626	95.1494	1.72621	94.4487	1.43679	85.3485	1.43679	85.3485	1.4382	81.8984	1.43685	84.4993			1.43685	84.4993	1.43728	76.9527					1.43908	94.6948
1.72755	95.2238	1.72751	94.5259	1.43777	85.4284	1.43777	85.4284	1.43889	81.9615	1.43864	84.5656			1.43864	84.5656	1.4383	76.9785					1.43987	94.7629
1.72877	95.2932	1.72875	94.5978	1.44013	85.5075	1.44013	85.5075	1.43943	82.0175	1.43883	84.629			1.43883	84.629	1.44035	77.0053					1.44065	94.8275
1.72996	95.3606	1.72995	94.6676	1.44132	85.5897	1.44132	85.5897	1.44089	82.0814	1.44155	84.6946			1.44155	84.6946	1.44003	77.0448					1.44139	94.8893
1.73125	95.4378	1.73121	94.7442	1.44226	85.6659	1.44226	85.6659	1.441	82.1481	1.44145	84.7676			1.44145	84.7676	1.44149	77.0836					1.44263	94.9453
1.73256	95.5133	1.73246	94.8176	1.44268	85.7421	1.44268	85.7421	1.44201	82.2298	1.44342	84.8433			1.44342	84.8433	1.44281	77.1255					1.44451	95.0007
1.73377	95.5798	1.73372	94.8922	1.4438	85.8099	1.4438	85.8099	1.44517	82.3086	1.44343	84.9168			1.44343	84.9168	1.44259	77.1748					1.44566	95.0591
1.73497	95.6483	1.73496	94.9637	1.44495	85.8733	1.44495	85.8733	1.44547	82.3919	1.44528	84.9853			1.44528	84.9853	1.44419	77.2204					1.44635	95.1081
1.73626	95.7244	1.7362	95.0384	1.44613	85.9327	1.44613	85.9327	1.44608	82.4697	1.44507	85.0556			1.44507	85.0556	1.44601	77.2647					1.44721	95.1697
1.73756	95.7972	1.73745	95.1117	1.4467	85.9945	1.4467	85.9945	1.44815	82.5535	1.44685	85.1221			1.44685	85.1221	1.44582	77.2976					1.44859	95.2325
1.73876	95.8536	1.73872	95.1864	1.44858	86.0544	1.44858	86.0544	1.44967	82.6283	1.44807	85.1845			1.44807	85.1845	1.44806	77.3338					1.44995	95.3029
1.74017	95.8901	1.73996	95.2586	1.44953	86.1158	1.44953	86.1158	1.45169	82.7028	1.44942	85.2519			1.44942	85.2519	1.4482	77.3616					1.45091	95.3745
1.74106	95.9375	1.74118	95.3296	1.4511	86.1788	1.4511	86.1788	1.45168	82.7911	1.44977	85.3179			1.44977	85.3179	1.4489	77.3968					1.45189	95.4444
1.74251	96.0397	1.74242	95.4039	1.4509	86.2412	1.4509	86.2412	1.45396	82.8769	1.45177	85.3927			1.45177	85.3927	1.45051	77.4353					1.45207	95.5117
1.74374	96.1066	1.74372	95.4823	1.45152	86.3109	1.45152	86.3109	1.45547	82.9589	1.45201	85.4638			1.45201	85.4638	1.4518	77.4802					1.45249	95.5741
1.74497	96.1779	1.74495	95.5526	1.45252	86.3833	1.45252	86.3833	1.45594	83.0394	1.45284	85.5439			1.45284	85.5439	1.45257	77.5331					1.45354	95.6349
1.74628	96.2546	1.74617	95.6241	1.45435	86.4427	1.45435	86.4427	1.45607	83.1226	1.45377	85.6132			1.45377	85.6132	1.45424	77.5872					1.45562	95.6868
1.74754	96.3249	1.74744	95.6998	1.45436	86.5031	1.45436	86.5031	1.45874	83.2	1.45585	85.68			1.45585	85.68	1.45424	77.6416					1.45668	95.7431
1.74872	96.3918	1.74874	95.7779	1.45574	86.5572	1.45574	86.5572	1.46036	83.2723	1.45532	85.7433			1.45532	85.7433	1.45626	77.6961					1.4574	95.7933
1.75001	96.4694	1.74995	95.8454	1.45736	86.6133	1.45736	86.6133	1.46067	83.3418	1.45804	85.8091			1.45804	85.8091	1.45761	77.7385					1.45837	95.8509
1.75131	96.5452	1.75116	95.9177	1.45855	86.6648	1.45855	86.6648	1.4624	83.4078	1.45779	85.8724			1.45779	85.8724	1.45862	77.7827					1.45966	95.9217
1.75255	96.6154	1.75247	95.9978	1.45915	86.7158	1.45915	86.7158	1.46386	83.4744	1.45981	85.944			1.45981	85.944	1.45957	77.8171					1.46024	95.9944
1.75376	96.6839	1.75378	96.0743	1.45989	86.7778	1.45989	86.7778	1.46471	83.5408	1.46091	86.0173			1.46091	86.0173	1.4607	77.8278					1.46209	96.0725
1.75501	96.7578	1.75494	96.1383	1.46134	86.8421	1.46134	86.8421	1.4652	83.611	1.46243	86.0877			1.46243	86.0877	1.46204	77.8586					1.46329	96.1412
1.75626	96.83	1.75617	96.2126	1.46186	86.9036	1.46186	86.9036	1.46657	83.6841	1.46285	86.1486			1.46285	86.1486	1.46275	77.8913					1.46367	96.2121
1.75752	96.9024	1.75749	96.2928	1.46317	86.9757	1.46317	86.9757	1.46882	83.7517	1.46475	86.2191			1.46475	86.2191	1.46382	77.9265					1.46493	96.2742
1.75875	96.9724	1.75875	96.3647	1.46365	87.0367	1.46365	87.0367	1.46791	83.8183	1.46459	86.281			1.46459	86.281	1.46416	77.9665					1.46605	96.3313
1.76001	97.046	1.75992	96.4311	1.46588	87.106	1.46588	87.106	1.46999	83.884	1.4666	86.3395			1.4666	86.3395	1.4658	78.01					1.46644	96.3824
1.76125	97.117	1.76119	96.5078	1.46663	87.1706	1.46663	87.1706	1.47161	83.942	1.46593	86.3938			1.46593	86.3938	1.46662	78.0586					1.46889	96.4315
1.76252	97.1906	1.76249	96.5854	1.46666	87.23	1.46666	87.23	1.47062	84.0023	1.46854	86.4485			1.46854	86.4485	1.46742	78.1101					1.46954	96.4791
1.76377	97.2609	1.76374	96.6567	1.46853	87.29	1.46853	87.29	1.47308	84.0547	1.46884	86.51			1.46884	86.51	1.46852	78.1508					1.46993	96.5322
1.76497	97.3293	1.76492	96.7235	1.46912	87.3539	1.46912	87.3539	1.47381	84.1088	1.46971	86.5718			1.46971	86.5718	1.46999	78.1914					1.47059	96.5814
1.76622	97.4023	1.76619	96.8006	1.4708	87.4194	1.4708	87.4194	1.47479	84.163	1.46929	86.6394			1.46929	86.6394	1.47049	78.2197					1.47221	96.6406
1.76752	97.4783	1.76747	96.8754	1.47213	87.4882	1.47213	87.4882	1.47573	84.2138	1.47136	86.7101			1.47136	86.7101	1.47125	78.2481					1.47346	96.6959
1.76875	97.5469	1.7687	96.9471	1.47317	87.5608	1.47317	87.5608	1.47711	84.2704	1.47305	86.7717			1.47305	86.7717	1.47299	78.279					1.47437	96.7548
1.76997	97.6167	1.76993	97.0183	1.47429	87.638	1.47429	87.638	1.47786	84.3314	1.47393	86.8315			1.47393	86.8315	1.47314	78.3056					1.47554	96.8124
1.77124	97.6903	1.77121	97.0953	1.47436	87.7073	1.47436	87.7073	1.47889	84.3922	1.47506	86.8942			1.47506	86.8942	1.47416	78.3408					1.47544	96.8669
1.77255	97.7673	1.77247	97.1681	1.47582	87.7817	1.47582	87.7817	1.4798	84.4469	1.47715	86.9524			1.47715	86.9524	1.4756	78.3819					1.4768	96.9172
1.77375	97.8333	1.77372	97.2407	1.47577	87.852	1.47577	87.852	1.48071	84.5069	1.47597	87.0179			1.47597	87.0179	1.47538	78.4266					1.47827	96.9609
1.77496	97.9029	1.77494	97.3109	1.47775	87.9094	1.47775	87.9094	1.48047	84.5653	1.47836	87.0862			1.47836	87.0862	1.47689	78.4778					1.47914	97.0058
1.77627	97.9809	1.77621	97.3869	1.47927	87.9664	1.47927	87.9664	1.48193	84.6152	1.47957	87.1562			1.47957	87.1562	1.47885	78.5359					1.48095	97.0514
1.77758	98.056	1.77746	97.4596	1.48128	88.0265	1.48128	88.0265	1.4833	84.6647	1.48047	87.2314			1.48047	87.2314	1.479	78.5885					1.48139	97.0985
1.77874	98.1171	1.77875	97.5365	1.48205	88.0848	1.48205	88.0848	1.48268	84.7157	1.48109	87.3082			1.48109	87.3082	1.48051	78.6325					1.48209	97.1534
1.77997	98.1903	1.77998	97.6062	1.48171	88.1457	1.48171	88.1457	1.48522	84.7631	1.48239	87.3803			1.48239	87.3803	1.48203	78.6701					1.48343	97.211
1.78129	98.2681	1.78122	97.68	1.4828	88.2045	1.4828	88.2045	1.48518	84.8071	1.48362	87.4559			1.48362	87.4559	1.48198	78.7024					1.48425	97.2733
1.78254	98.3378	1.78247	97.7532	1.48399	88.2724	1.48399	88.2724	1.48628	84.8537	1.4853	87.5251			1.4853	87.5251	1.48371	78.7319					1.4861	97.3351
1.78372	98.4027	1.78375	97.8286	1.48507	88.3391	1.48507	88.3391	1.48728	84.9046	1.48568	87.5846			1.48568	87.5846	1.4847	78.7574					1.48716	97.3946
1.78499	98.4772	1.78493	97.8953	1.48666	88.4066	1.48666	88.4066	1.48878	84.9598	1.48717	87.654			1.48717	87.654	1.48564	78.7925					1.48792	97.4433
1.7863	98.5527	1.78618	97.9699	1.48756	88.4704	1.48756	88.4704	1.48973	85.0151	1.48725	87.7233			1.48725	87.7233	1.48759	78.8259					1.48877	97.4839
1.78754	98.6219	1.78747	98.0465	1.48854	88.5268	1.48854	88.5268	1.48951	85.074	1.48887	87.7972			1.48887	87.7972	1.48913	78.8602					1.48897	97.524
1.78873	98.6871	1.78877	98.1219	1.4889	88.5831	1.4889	88.5831	1.49143	85.1235	1.4905	87.8663			1.4905	87.8663	1.48885	78.9067					1.49095	97.5587
1.78999	98.7619	1.78993	98.1854	1.48999	88.6376	1.48999	88.6376	1.49214	85.1746	1.49079	87.9381			1.49079	87.9381	1.48925	78.9542					1.49169	97.5989
1.79126	98.8336	1.79117	98.2601	1.49033	88.6979	1.49033	88.6979	1.49192	85.2212	1.49304	87.9991			1.49304	87.9991	1.49152	79.0007					1.49339	97.6352
1.79251	98.9045	1.79247	98.3388	1.49185	88.7513	1.49185	88.7513	1.49302	85.2645	1.49302	88.0645			1.49302	88.0645	1.49147	79.0389					1.4943	97.68
1.79373	98.9724	1.79373	98.4101	1.49427	88.8095	1.49427	88.8095	1.49414	85.3141	1.49417	88.1214			1.49417	88.1214	1.49257	79.0736					1.4953	97.7222
1.79502	99.0482	1.79488	98.4744	1.4943	88.8724	1.4943	88.8724	1.49526	85.3586	1.49577	88.1775			1.49577	88.1775	1.49428	79.102					1.4958	97.7705
1.79627	99.1187	1.79617	98.5537	1.4958	88.9355	1.4958	88.9355	1.49652	85.4116	1.49605	88.232			1.49605	88.232	1.49488	79.1335					1.49777	97.8133
1.79753	99.1896	1.7975	98.6325	1.49629	89.0055	1.49629	89.0055	1.4971	85.4654	1.4966	88.2964			1.4966	88.2964	1.49603	79.1605					1.49851	97.8519
1.79874	99.2577	1.79873	98.7018	1.49625	89.0729	1.49625	89.0729	1.49844	85.525	1.49883	88.3614			1.49883	88.3614	1.49834	79.1917					1.49851	97.8862
1.80001	99.3317	1.7999	98.7678	1.49851	89.1384	1.49851	89.1384	1.4998	85.5796	1.49924	88.4261			1.49924	88.4261	1.49909	79.2263					1.49941	97.9171
1.80126	99.4021	1.80121	98.8488	1.49914	89.2016	1.49914	89.2016	1.49963	85.6459	1.50013	88.4849			1.50013	88.4849	1.4997	79.271					1.5017	97.9434
1.80255	99.477	1.8025	98.9239	1.50041	89.2621	1.50041	89.2621	1.50109	85.7106	1.50137	88.5434			1.50137	88.5434	1.50038	79.3158					1.5022	97.9725
1.80378	99.5454	1.8037	98.9912	1.50111	89.3273	1.50111	89.3273	1.50178	85.7755	1.50117	88.5971			1.50117	88.5971	1.50149	79.3697					1.50277	98.0025
1.80502	99.616	1.80491	99.062	1.50248	89.3862	1.50248	89.3862	1.50302	85.8357	1.50297	88.6509			1.50297	88.6509	1.50201	79.4157					1.50339	98.0325
1.80627	99.6878	1.80624	99.1438	1.50329	89.4522	1.50329	89.4522	1.50395	85.8934	1.50367	88.7028			1.50367	88.7028	1.50424	79.4597					1.50567	98.0754
1.80755	99.7604	1.80752	99.2158	1.5048	89.5211	1.5048	89.5211	1.50438	85.9597	1.50475	88.7589			1.50475	88.7589	1.50476	79.4974					1.50671	98.1139
1.80873	99.8254	1.80872	99.2831	1.50603	89.5894	1.50603	89.5894	1.50641	86.0244	1.50637	88.8309			1.50637	88.8309	1.50579	79.5285					1.50706	98.1586
1.80998	99.8978	1.80993	99.3548	1.50668	89.6671	1.50668	89.6671	1.50813	86.0902	1.50672	88.9053			1.50672	88.9053	1.507	79.5603					1.50779	98.2063
1.81127	99.9716	1.81123	99.433	1.50798	89.7292	1.50798	89.7292	1.5083	86.1617	1.50853	88.9912			1.50853	88.9912	1.50791	79.5887					1.50933	98.2476
1.81257	100.045	1.81247	99.5032	1.50856	89.7996	1.50856	89.7996	1.50963	86.2331	1.50994	89.0746			1.50994	89.0746	1.5083	79.6198					1.51009	98.2811
1.81373	100.107	1.81369	99.5743	1.51045	89.864	1.51045	89.864	1.51121	86.3006	1.51139	89.1545			1.51139	89.1545	1.51034	79.6581					1.51167	98.3132
1.81497	100.18	1.81493	99.6473	1.51058	89.9271	1.51058	89.9271	1.51264	86.3731	1.51142	89.2338			1.51142	89.2338	1.5111	79.6998					1.51208	98.3359
1.81627	100.256	1.81621	99.723	1.51215	89.986	1.51215	89.986	1.5124	86.4459	1.51322	89.311			1.51322	89.311	1.5116	79.7452					1.51381	98.3587
1.81753	100.324	1.81746	99.7951	1.51263	90.0429	1.51263	90.0429	1.51484	86.5143	1.51494	89.3867			1.51494	89.3867	1.51355	79.7962					1.51464	98.3868
1.81868	100.387	1.8187	99.8673	1.51436	90.0976	1.51436	90.0976	1.51556	86.5832	1.51589	89.4621			1.51589	89.4621	1.51366	79.8372					1.5173	98.4147
1.81997	100.463	1.81994	99.9397	1.51582	90.1674	1.51582	90.1674	1.51805	86.6504	1.51747	89.5409			1.51747	89.5409	1.51492	79.8808					1.51767	98.4488
1.8213	100.54	1.82119	100.013	1.5164	90.2394	1.5164	90.2394	1.51711	86.7079	1.51781	89.6229			1.51781	89.6229	1.51611	79.9173					1.51877	98.4893
1.82254	100.607	1.82247	100.089	1.51743	90.3147	1.51743	90.3147	1.51842	86.7718	1.51909	89.698			1.51909	89.698	1.51796	79.9438					1.51835	98.5247
1.82369	100.671	1.82373	100.161	1.51773	90.3844	1.51773	90.3844	1.52017	86.8286	1.52049	89.7805			1.52049	89.7805	1.51783	79.9686					1.51974	98.5591
1.82501	100.749	1.82494	100.231	1.51902	90.4578	1.51902	90.4578	1.52071	86.89	1.52193	89.8456			1.52193	89.8456	1.52	79.99					1.52101	98.5882
1.8263	100.822	1.82619	100.306	1.52019	90.5308	1.52019	90.5308	1.52163	86.9515	1.5221	89.9143			1.5221	89.9143	1.52059	80.0109					1.52281	98.6106
1.8275	100.887	1.82749	100.384	1.52183	90.5976	1.52183	90.5976	1.52175	87.0179	1.52427	89.9803			1.52427	89.9803	1.52118	80.0436					1.52364	98.6208
1.8287	100.956	1.82875	100.453	1.5233	90.6584	1.5233	90.6584	1.52383	87.0914	1.52436	90.0419			1.52436	90.0419	1.52219	80.0792					1.52307	98.641
1.83005	101.035	1.82993	100.52	1.52316	90.7173	1.52316	90.7173	1.52528	87.1541	1.52722	90.1036			1.52722	90.1036	1.52329	80.1221					1.52509	98.6349
1.83132	101.105	1.8312	100.597	1.52508	90.7792	1.52508	90.7792	1.52634	87.2194	1.52701	90.1729			1.52701	90.1729	1.52355	80.1697					1.526	98.6573
1.83252	101.17	1.83253	100.677	1.52547	90.8333	1.52547	90.8333	1.52704	87.2775	1.52864	90.2369			1.52864	90.2369	1.52511	80.2174					1.52697	98.6787
1.83373	101.239	1.83376	100.745	1.52678	90.8953	1.52678	90.8953	1.5289	87.3311	1.52819	90.3056			1.52819	90.3056	1.52687	80.2604					1.52872	98.7178
1.83503	101.315	1.83493	100.812	1.52824	90.958	1.52824	90.958	1.52945	87.3841	1.53042	90.3707			1.53042	90.3707	1.52716	80.2986					1.52743	98.7494
1.83627	101.382	1.83621	100.89	1.52907	91.0256	1.52907	91.0256	1.52939	87.4366	1.53041	90.4309			1.53041	90.4309	1.52819	80.3298					1.52953	98.7887
1.83749	101.45	1.83752	100.967	1.53062	91.0888	1.53062	91.0888	1.52995	87.4918	1.53225	90.4833			1.53225	90.4833	1.53002	80.3613					1.5303	98.8206
1.83873	101.521	1.83871	101.033	1.53084	91.1502	1.53084	91.1502	1.53225	87.5476	1.53252	90.5368			1.53252	90.5368	1.53073	80.3879					1.53172	98.8591
1.84001	101.594	1.83989	101.101	1.53179	91.2143	1.53179	91.2143	1.53286	87.6044	1.53358	90.5935			1.53358	90.5935	1.5313	80.422					1.53312	98.8925
1.84126	101.663	1.8412	101.183	1.53208	91.2714	1.53208	91.2714	1.53358	87.6688	1.53455	90.6484			1.53455	90.6484	1.5324	80.4484					1.53385	98.9212
1.84251	101.733	1.84252	101.26	1.53363	91.3254	1.53363	91.3254	1.53527	87.7328	1.53537	90.7057			1.53537	90.7057	1.53499	80.4898					1.53543	98.9484
1.84374	101.803	1.8437	101.324	1.53479	91.3853	1.53479	91.3853	1.53657	87.7999	1.53643	90.7689			1.53643	90.7689	1.53493	80.5365					1.53581	98.9709
1.84499	101.873	1.8449	101.395	1.53581	91.4436	1.53581	91.4436	1.53688	87.8673	1.53733	90.8306			1.53733	90.8306	1.53592	80.5865					1.53784	98.995
1.84627	101.946	1.8462	101.475	1.53683	91.5014	1.53683	91.5014	1.53722	87.9314	1.53917	90.889			1.53917	90.889	1.53684	80.6325					1.53843	99.0303
1.84753	102.016	1.84748	101.548	1.53758	91.5706	1.53758	91.5706	1.53913	87.9946	1.53849	90.9456			1.53849	90.9456	1.53808	80.676					1.53839	99.0633
1.84874	102.084	1.84869	101.616	1.53938	91.6382	1.53938	91.6382	1.53951	88.0578	1.54022	90.9948			1.54022	90.9948	1.53797	80.7186					1.54056	99.1014
1.85	102.155	1.84992	101.69	1.53995	91.7121	1.53995	91.7121	1.54022	88.1205	1.54101	91.045			1.54101	91.045	1.54029	80.7543					1.54265	99.1385
1.85129	102.23	1.85122	101.767	1.54057	91.787	1.54057	91.787	1.54222	88.1869	1.54301	91.0975			1.54301	91.0975	1.54122	80.7793					1.54343	99.1676
1.85256	102.3	1.85248	101.84	1.54235	91.8599	1.54235	91.8599	1.54345	88.2531	1.54307	91.151			1.54307	91.151	1.54242	80.803					1.54341	99.177
1.85373	102.363	1.85371	101.909	1.54197	91.9315	1.54197	91.9315	1.54469	88.3157	1.54485	91.2109			1.54485	91.2109	1.54251	80.8312					1.54469	99.1986
1.855	102.437	1.85493	101.981	1.54451	92.0039	1.54451	92.0039	1.54598	88.3811	1.54485	91.2675			1.54485	91.2675	1.54456	80.8525					1.54663	99.225
1.85633	102.513	1.8562	102.056	1.54613	92.0755	1.54613	92.0755	1.54776	88.4561	1.5458	91.332			1.5458	91.332	1.54568	80.8875					1.54723	99.2417
1.85756	102.578	1.85747	102.13	1.54637	92.147	1.54637	92.147	1.54822	88.522	1.54626	91.3858			1.54626	91.3858	1.54584	80.9239					1.54741	99.2641
1.85874	102.643	1.85874	102.203	1.54859	92.2127	1.54859	92.2127	1.54825	88.5952	1.5481	91.4397			1.5481	91.4397	1.54696	80.9683					1.5487	99.2875
1.86001	102.717	1.85997	102.273	1.54968	92.2837	1.54968	92.2837	1.55036	88.6677	1.54772	91.4967			1.54772	91.4967	1.54897	81.0086					1.5499	99.316
1.86132	102.791	1.86121	102.345	1.55039	92.3533	1.55039	92.3533	1.55197	88.7347	1.5494	91.5576			1.5494	91.5576	1.54841	81.0564					1.55168	99.3503
1.86251	102.853	1.86248	102.42	1.55095	92.4258	1.55095	92.4258	1.55191	88.7987	1.54957	91.6149			1.54957	91.6149	1.55009	81.0934					1.55198	99.3826
1.86369	102.919	1.86374	102.493	1.55186	92.4961	1.55186	92.4961	1.55288	88.8624	1.55274	91.6902			1.55274	91.6902	1.55192	81.1222					1.55425	99.4143
1.865	102.996	1.86492	102.559	1.55274	92.5675	1.55274	92.5675	1.55485	88.9268	1.55241	91.7781			1.55241	91.7781	1.5523	81.1523					1.55531	99.4443
1.86632	103.069	1.86616	102.633	1.5551	92.6329	1.5551	92.6329	1.55556	88.9877	1.55462	91.8677			1.55462	91.8677	1.55328	81.1736					1.55574	99.4696
1.8675	103.131	1.86749	102.712	1.55619	92.6986	1.55619	92.6986	1.55604	89.0459	1.55517	91.9545			1.55517	91.9545	1.55435	81.2022					1.55644	99.493
1.8687	103.198	1.86876	102.784	1.55682	92.7582	1.55682	92.7582	1.55702	89.1094	1.55715	92.0371			1.55715	92.0371	1.55545	81.2379					1.55613	99.5064
1.87	103.274	1.86992	102.849	1.55835	92.8107	1.55835	92.8107	1.55925	89.1734	1.55797	92.1128			1.55797	92.1128	1.55584	81.2849					1.55846	99.5251
1.87128	103.343	1.87118	102.924	1.55786	92.8644	1.55786	92.8644	1.55904	89.2418	1.55981	92.1904			1.55981	92.1904	1.55741	81.3405					1.56005	99.5462
1.87248	103.409	1.8725	103.003	1.55876	92.9163	1.55876	92.9163	1.56042	89.3096	1.56072	92.2602			1.56072	92.2602	1.55929	81.4001					1.56082	99.5688
1.87372	103.478	1.87372	103.07	1.56052	92.975	1.56052	92.975	1.56287	89.3769	1.56253	92.3319			1.56253	92.3319	1.56002	81.461					1.56148	99.6046
1.87502	103.552	1.87489	103.137	1.56142	93.0389	1.56142	93.0389	1.56313	89.4427	1.56266	92.4043			1.56266	92.4043	1.56165	81.513					1.56267	99.6386
1.87629	103.621	1.87619	103.216	1.56232	93.098	1.56232	93.098	1.5634	89.5056	1.56498	92.4778			1.56498	92.4778	1.56263	81.556					1.56433	99.6693
1.8775	103.687	1.87754	103.296	1.56462	93.1625	1.56462	93.1625	1.56501	89.5698	1.56479	92.5551			1.56479	92.5551	1.56371	81.594					1.56467	99.7029
1.87873	103.755	1.87874	103.36	1.56548	93.232	1.56548	93.232	1.56656	89.6292	1.56656	92.6305			1.56656	92.6305	1.5648	81.6233					1.56591	99.7306
1.88001	103.827	1.87991	103.427	1.56532	93.2964	1.56532	93.2964	1.5667	89.6857	1.56697	92.705			1.56697	92.705	1.56766	81.6492					1.56675	99.7491
1.88127	103.896	1.88122	103.506	1.56653	93.3544	1.56653	93.3544	1.56775	89.7416	1.56942	92.773			1.56942	92.773	1.56819	81.6684					1.56843	99.7646
1.88254	103.966	1.88253	103.581	1.56735	93.4101	1.56735	93.4101	1.56963	89.8057	1.56916	92.8372			1.56916	92.8372	1.56867	81.6639					1.56825	99.7769
1.88377	104.031	1.88371	103.645	1.56712	93.4604	1.56712	93.4604	1.57019	89.8619	1.57101	92.8985			1.57101	92.8985	1.57043	81.6537					1.56956	99.7863
1.88501	104.1	1.88492	103.714	1.56891	93.513	1.56891	93.513	1.57069	89.9256	1.57231	92.9569			1.57231	92.9569	1.5706	81.6586					1.57159	99.7991
1.88628	104.171	1.88625	103.793	1.57047	93.5681	1.57047	93.5681	1.57274	89.9896	1.57288	93.0195			1.57288	93.0195	1.57124	81.6867					1.57137	99.8146
1.88754	104.24	1.88752	103.86	1.5714	93.6321	1.5714	93.6321	1.5738	90.0525	1.57365	93.0836			1.57365	93.0836	1.57326	81.7116					1.57303	99.8354
1.88872	104.302	1.88897	103.899	1.57163	93.6948	1.57163	93.6948	1.57394	90.1143	1.5753	93.1549			1.5753	93.1549	1.57411	81.7335					1.57356	99.8652
1.88996	104.372	1.88973	103.927	1.57355	93.7623	1.57355	93.7623	1.57612	90.1781	1.57641	93.2187			1.57641	93.2187	1.57392	81.7115					1.57485	99.8961
1.89129	104.447	1.89113	104.034	1.57435	93.8295	1.57435	93.8295	1.57713	90.2362	1.57615	93.2783			1.57615	93.2783	1.58524	48.6903					1.57678	99.9286
1.89256	104.514	1.89248	104.114	1.57502	93.9006	1.57502	93.9006	1.577	90.2933	1.57777	93.3362			1.57777	93.3362							1.57684	99.9487
1.89373	104.576	1.8937	104.18	1.57544	93.9692	1.57544	93.9692	1.57869	90.347	1.57769	93.3938			1.57769	93.3938							1.57711	99.9577
1.89499	104.646	1.89494	104.251	1.57726	94.0354	1.57726	94.0354	1.58129	90.4057	1.58048	93.445			1.58048	93.445							1.5789	99.8941
1.8963	104.72	1.89621	104.325	1.57876	94.0992	1.57876	94.0992	1.58065	90.459	1.57932	93.4999			1.57932	93.4999							1.58068	99.8217
1.89752	104.784	1.89747	104.397	1.57944	94.1629	1.57944	94.1629	1.58168	90.5188	1.58235	93.5542			1.58235	93.5542							1.58173	99.6604
1.89869	104.846	1.89872	104.469	1.58139	94.2259	1.58139	94.2259	1.58303	90.5806	1.58165	93.6174			1.58165	93.6174							1.58745	97.1917
1.9	104.922	1.89992	104.538	1.58284	94.2942	1.58284	94.2942	1.58463	90.637	1.58391	93.6792			1.58391	93.6792							1.58722	96.8708
1.90133	104.995	1.90117	104.612	1.58308	94.366	1.58308	94.366	1.58435	90.7005	1.58338	93.7366			1.58338	93.7366							1.58753	96.7053
1.90254	105.057	1.90247	104.689	1.58449	94.4514	1.58449	94.4514	1.58465	90.7619	1.58641	93.7925			1.58641	93.7925							1.5879	96.4356
1.90371	105.12	1.90373	104.761	1.58479	94.5321	1.58479	94.5321	1.58679	90.8279	1.58546	93.8476			1.58546	93.8476							1.5984	59.5627
1.90502	105.194	1.90492	104.827	1.58664	94.6231	1.58664	94.6231	1.58763	90.8889	1.58775	93.8943			1.58775	93.8943
1.90632	105.264	1.90618	104.901	1.58827	94.7054	1.58827	94.7054	1.58806	90.9437	1.58733	93.9443			1.58733	93.9443
1.90752	105.324	1.9075	104.979	1.58913	94.7851	1.58913	94.7851	1.58931	90.9978	1.58905	93.9909			1.58905	93.9909
1.90873	105.389	1.90874	105.049	1.59122	94.855	1.59122	94.855	1.59213	91.0516	1.58855	94.044			1.58855	94.044
1.91004	105.463	1.9099	105.113	1.5924	94.9206	1.5924	94.9206	1.59254	91.1051	1.59156	94.0973			1.59156	94.0973
1.91131	105.53	1.91118	105.191	1.59331	94.9796	1.59331	94.9796	1.59249	91.1613	1.59128	94.1533			1.59128	94.1533
1.91252	105.593	1.91252	105.271	1.59353	95.035	1.59353	95.035	1.59385	91.2174	1.59269	94.2079			1.59269	94.2079
1.91373	105.658	1.91373	105.337	1.59517	95.0908	1.59517	95.0908	1.59377	91.2748	1.59242	94.2604			1.59242	94.2604
1.91501	105.728	1.9149	105.402	1.59616	95.1514	1.59616	95.1514	1.59662	91.3346	1.59483	94.3161			1.59483	94.3161
1.91628	105.796	1.91621	105.483	1.59717	95.2111	1.59717	95.2111	1.59639	91.3925	1.59468	94.3856			1.59468	94.3856
1.9175	105.86	1.91751	105.558	1.59894	95.2766	1.59894	95.2766	1.5977	91.4584	1.59632	94.4475			1.59632	94.4475
1.91874	105.926	1.9187	105.623	1.5989	95.3369	1.5989	95.3369	1.59951	91.5173	1.59667	94.5189			1.59667	94.5189
1.92	105.995	1.91989	105.693	1.59944	95.4039	1.59944	95.4039	1.59941	91.5737	1.59937	94.6088			1.59937	94.6088
1.92127	106.064	1.92122	105.773	1.60047	95.4603	1.60047	95.4603	1.59956	91.627	1.60029	94.6954			1.60029	94.6954
1.92252	106.13	1.92252	105.849	1.60064	95.5141	1.60064	95.5141	1.60186	91.6825	1.60091	94.7836			1.60091	94.7836
1.92373	106.192	1.92369	105.912	1.60208	95.5635	1.60208	95.5635	1.60262	91.7331	1.60266	94.867			1.60266	94.867
1.92496	106.259	1.92491	105.984	1.6032	95.6179	1.6032	95.6179	1.60293	91.7839	1.60394	94.9517			1.60394	94.9517
1.92627	106.33	1.92622	106.063	1.60426	95.6671	1.60426	95.6671	1.60422	91.8387	1.60597	95.0229			1.60597	95.0229
1.92753	106.397	1.92748	106.134	1.60531	95.724	1.60531	95.724	1.60612	91.8975	1.60575	95.0965			1.60575	95.0965
1.92872	106.457	1.9287	106.202	1.60637	95.7868	1.60637	95.7868	1.60697	91.956	1.60847	95.1622			1.60847	95.1622
1.92998	106.525	1.92994	106.275	1.60691	95.8562	1.60691	95.8562	1.60692	92.0116	1.60897	95.2289			1.60897	95.2289
1.93129	106.596	1.93124	106.351	1.60792	95.9198	1.60792	95.9198	1.60875	92.0794	1.60973	95.2977			1.60973	95.2977
1.93254	106.66	1.9325	106.422	1.60954	95.9825	1.60954	95.9825	1.60983	92.1421	1.61066	95.3708			1.61066	95.3708
1.9337	106.718	1.93371	106.491	1.60887	96.0455	1.60887	96.0455	1.60979	92.2036	1.61244	95.4397			1.61244	95.4397
1.93498	106.79	1.93494	106.563	1.61092	96.1066	1.61092	96.1066	1.61163	92.269	1.61339	95.51			1.61339	95.51
1.93632	106.859	1.9362	106.636	1.61307	96.1567	1.61307	96.1567	1.61372	92.3327	1.61306	95.5758			1.61306	95.5758
1.93753	106.918	1.93748	106.71	1.61358	96.2117	1.61358	96.2117	1.61424	92.3942	1.61537	95.6388			1.61537	95.6388
1.93871	106.979	1.93874	106.783	1.61467	96.2601	1.61467	96.2601	1.61483	92.4549	1.61564	95.6931			1.61564	95.6931
1.94	107.051	1.93996	106.852	1.61556	96.3162	1.61556	96.3162	1.61765	92.5145	1.61696	95.7559			1.61696	95.7559
1.94131	107.121	1.9412	106.924	1.61577	96.3705	1.61577	96.3705	1.61662	92.5789	1.61728	95.8077			1.61728	95.8077
1.9425	107.18	1.94248	107	1.61681	96.4385	1.61681	96.4385	1.61832	92.6498	1.62021	95.8726			1.62021	95.8726
1.94369	107.243	1.94373	107.07	1.61724	96.5051	1.61724	96.5051	1.62061	92.7167	1.61971	95.9285			1.61971	95.9285
1.94501	107.316	1.9449	107.136	1.61933	96.5726	1.61933	96.5726	1.62123	92.7819	1.62066	95.9899			1.62066	95.9899
1.94632	107.384	1.94617	107.213	1.61993	96.6333	1.61993	96.6333	1.62227	92.8462	1.62122	96.0545			1.62122	96.0545
1.9475	107.442	1.9475	107.291	1.6211	96.7014	1.6211	96.7014	1.62295	92.9116	1.62185	96.1155			1.62185	96.1155
1.94871	107.506	1.94875	107.36	1.62212	96.7586	1.62212	96.7586	1.62376	92.9692	1.62296	96.1657			1.62296	96.1657
1.95002	107.576	1.94991	107.425	1.62258	96.8173	1.62258	96.8173	1.62537	93.0225	1.62511	96.2194			1.62511	96.2194
1.95128	107.641	1.95119	107.501	1.6238	96.8695	1.6238	96.8695	1.62785	93.0758	1.62637	96.2686			1.62637	96.2686
1.95251	107.703	1.9525	107.579	1.62489	96.9246	1.62489	96.9246	1.62732	93.1264	1.62682	96.3229			1.62682	96.3229
1.95375	107.766	1.9537	107.643	1.62628	96.9839	1.62628	96.9839	1.62865	93.1801	1.62729	96.3787			1.62729	96.3787
1.95503	107.834	1.95489	107.711	1.62673	97.0466	1.62673	97.0466	1.63012	93.2332	1.62833	96.4381			1.62833	96.4381
1.9563	107.898	1.95621	107.791	1.62866	97.1133	1.62866	97.1133	1.62977	93.2887	1.62872	96.4979			1.62872	96.4979
1.95752	107.959	1.95752	107.866	1.62973	97.187	1.62973	97.187	1.63171	93.3427	1.62984	96.5595			1.62984	96.5595
1.95874	108.022	1.95869	107.929	1.63031	97.2606	1.63031	97.2606	1.63304	93.398	1.63037	96.6124			1.63037	96.6124
1.96	108.087	1.9599	108	1.63152	97.3331	1.63152	97.3331	1.63365	93.4566	1.63149	96.6651			1.63149	96.6651
1.96128	108.154	1.96122	108.079	1.63203	97.4009	1.63203	97.4009	1.63446	93.5033	1.63227	96.7164			1.63227	96.7164
1.96255	108.219	1.96248	108.15	1.6327	97.4671	1.6327	97.4671	1.63638	93.5599	1.63406	96.7692			1.63406	96.7692
1.96376	108.278	1.96368	108.217	1.63499	97.5368	1.63499	97.5368	1.63666	93.6044	1.63464	96.8288			1.63464	96.8288
1.965	108.342	1.96492	108.29	1.63684	97.5943	1.63684	97.5943	1.63678	93.6581	1.63604	96.8933			1.63604	96.8933
1.96629	108.409	1.96624	108.368	1.63743	97.6599	1.63743	97.6599	1.63864	93.6998	1.63582	96.9657			1.63582	96.9657
1.96753	108.469	1.9675	108.439	1.63815	97.7241	1.63815	97.7241	1.63968	93.7481	1.63828	97.0517			1.63828	97.0517
1.96871	108.527	1.9687	108.506	1.6389	97.7859	1.6389	97.7859	1.64012	93.7931	1.63923	97.1438			1.63923	97.1438
1.96997	108.593	1.96994	108.579	1.64018	97.855	1.64018	97.855	1.64205	93.8411	1.64119	97.2336			1.64119	97.2336
1.9713	108.662	1.97122	108.654	1.64084	97.9265	1.64084	97.9265	1.64345	93.8851	1.64161	97.3101			1.64161	97.3101
1.97255	108.722	1.97246	108.724	1.64316	97.9942	1.64316	97.9942	1.64271	93.9415	1.64375	97.391			1.64375	97.391
1.97371	108.777	1.9737	108.795	1.64298	98.0574	1.64298	98.0574	1.64425	93.9906	1.6441	97.4681			1.6441	97.4681
1.97499	108.843	1.97496	108.869	1.64529	98.1208	1.64529	98.1208	1.64571	94.0379	1.6459	97.5434			1.6459	97.5434
1.97631	108.911	1.97622	108.94	1.64541	98.1724	1.64541	98.1724	1.64519	94.09	1.64758	97.6311			1.64758	97.6311
1.9775	108.965	1.97748	109.013	1.64653	98.2276	1.64653	98.2276	1.64696	94.1347	1.64884	97.7142			1.64884	97.7142
1.97868	109.022	1.97872	109.082	1.64739	98.2757	1.64739	98.2757	1.64854	94.1811	1.64912	97.792			1.64912	97.792
1.98	109.091	1.97994	109.151	1.64814	98.3245	1.64814	98.3245	1.64884	94.2245	1.65106	97.8718			1.65106	97.8718
1.98132	109.156	1.98119	109.223	1.64871	98.3838	1.64871	98.3838	1.64989	94.2742	1.65186	97.9457			1.65186	97.9457
1.98249	109.208	1.98248	109.299	1.65073	98.4438	1.65073	98.4438	1.65194	94.3171	1.654	98.0164			1.654	98.0164
1.98369	109.267	1.98373	109.369	1.6517	98.5047	1.6517	98.5047	1.65171	94.3643	1.6536	98.0792			1.6536	98.0792
1.98501	109.336	1.98493	109.436	1.6528	98.5693	1.6528	98.5693	1.65345	94.4175	1.65655	98.1419			1.65655	98.1419
1.98628	109.396	1.9862	109.512	1.6535	98.6353	1.6535	98.6353	1.65523	94.4632	1.65649	98.2032			1.65649	98.2032
1.98747	109.451	1.9875	109.588	1.65384	98.6987	1.65384	98.6987	1.65498	94.5166	1.65908	98.2683			1.65908	98.2683
1.98872	109.512	1.98872	109.655	1.65541	98.7555	1.65541	98.7555	1.65698	94.5674	1.65874	98.3355			1.65874	98.3355
1.99004	109.578	1.98991	109.723	1.65676	98.815	1.65676	98.815	1.65809	94.6218	1.6607	98.4056			1.6607	98.4056
1.9913	109.637	1.99122	109.802	1.65702	98.863	1.65702	98.863	1.65846	94.6701	1.6603	98.4674			1.6603	98.4674
1.9925	109.692	1.99254	109.879	1.65949	98.9214	1.65949	98.9214	1.65958	94.7192	1.66153	98.5232			1.66153	98.5232
1.99374	109.752	1.99372	109.941	1.66008	98.9711	1.66008	98.9711	1.66208	94.7642	1.66333	98.5822			1.66333	98.5822
1.99502	109.814	1.99491	110.01	1.66194	99.0332	1.66194	99.0332	1.66259	94.8061	1.66354	98.6352			1.66354	98.6352
1.99627	109.871	1.99623	110.09	1.66237	99.0948	1.66237	99.0948	1.66474	94.8514	1.66436	98.6888			1.66436	98.6888
1.9975	109.928	1.99751	110.163	1.66307	99.1621	1.66307	99.1621	1.66465	94.8918	1.66515	98.7431			1.66515	98.7431
1.99875	109.985	1.99869	110.227	1.66427	99.2292	1.66427	99.2292	1.66568	94.9292	1.66696	98.8022			1.66696	98.8022
2.00002	110.042	1.99991	110.298	1.66449	99.2995	1.66449	99.2995	1.66719	94.9663	1.66711	98.8593			1.66711	98.8593
2.00128	110.099	2.00126	110.378	1.66522	99.3607	1.66522	99.3607	1.66824	95.0072	1.66883	98.9147			1.66883	98.9147
2.00253	110.155	2.00251	110.447	1.66706	99.4231	1.66706	99.4231	1.66919	95.0452	1.66844	98.9723			1.66844	98.9723
2.00373	110.208	2.00368	110.51	1.66803	99.4809	1.66803	99.4809	1.67087	95.0794	1.66964	99.0237			1.66964	99.0237
2.00499	110.266	2.00492	110.584	1.66928	99.5423	1.66928	99.5423	1.672	95.1121	1.67042	99.0791			1.67042	99.0791
2.00628	110.326	2.00622	110.661	1.67097	99.6007	1.67097	99.6007	1.67322	95.1456	1.67143	99.1279			1.67143	99.1279
2.00753	110.382	2.00745	110.729	1.67115	99.6563	1.67115	99.6563	1.67398	95.1687	1.67223	99.177			1.67223	99.177
2.00873	110.432	2.00867	110.799	1.67246	99.721	1.67246	99.721	1.67622	95.1918	1.67427	99.2232			1.67427	99.2232
2.01	110.492	2.00993	110.872	1.67422	99.7899	1.67422	99.7899	1.67629	95.219	1.67399	99.2789			1.67399	99.2789
2.01131	110.551	2.01123	110.947	1.67404	99.8627	1.67404	99.8627	1.67751	95.2351	1.67628	99.3417			1.67628	99.3417
2.01253	110.6	2.01246	111.015	1.67608	99.9317	1.67608	99.9317	1.67904	95.2585	1.67521	99.3949			1.67521	99.3949
2.01371	110.649	2.01369	111.084	1.67661	99.9994	1.67661	99.9994	1.68056	95.2733	1.67633	99.4538			1.67633	99.4538
2.01502	110.711	2.01493	111.157	1.6775	100.062	1.6775	100.062	1.68059	95.3009	1.67726	99.5069			1.67726	99.5069
2.01634	110.768	2.0162	111.23	1.67996	100.118	1.67996	100.118	1.68258	95.3195	1.67875	99.5578			1.67875	99.5578
2.01753	110.814	2.01748	111.303	1.67949	100.169	1.67949	100.169	1.68425	95.3425	1.67893	99.6112			1.67893	99.6112
2.01871	110.864	2.01874	111.375	1.6804	100.223	1.6804	100.223	1.68415	95.361	1.68095	99.6705			1.68095	99.6705
2.02003	110.926	2.01996	111.444	1.68156	100.272	1.68156	100.272	1.68512	95.3794	1.68082	99.732			1.68082	99.732
2.02132	110.979	2.02122	111.517	1.68226	100.316	1.68226	100.316	1.68684	95.3946	1.68334	99.8002			1.68334	99.8002
2.02249	111.024	2.0225	111.59	1.68401	100.375	1.68401	100.375	1.6885	95.4095	1.6838	99.871			1.6838	99.871
2.02371	111.075	2.02372	111.658	1.68475	100.428	1.68475	100.428	1.68887	95.4213	1.685	99.942			1.685	99.942
2.02505	111.135	2.02492	111.725	1.68564	100.488	1.68564	100.488	1.69008	95.4178	1.68587	100.009			1.68587	100.009
2.02631	111.183	2.0262	111.8	1.68682	100.55	1.68682	100.55	1.69167	95.4171	1.6872	100.076			1.6872	100.076
2.02748	111.227	2.02752	111.876	1.68732	100.607	1.68732	100.607	1.69275	95.4244	1.68768	100.147			1.68768	100.147
2.02872	111.278	2.02873	111.941	1.68748	100.663	1.68748	100.663	1.69359	95.4332	1.68968	100.217			1.68968	100.217
2.03002	111.332	2.0299	112.006	1.68983	100.719	1.68983	100.719	1.69567	95.4456	1.69005	100.283			1.69005	100.283
2.03125	111.379	2.0312	112.085	1.69077	100.768	1.69077	100.768	1.69523	95.4548	1.69234	100.353			1.69234	100.353
2.03247	111.423	2.0325	112.159	1.69241	100.822	1.69241	100.822	1.69609	95.4689	1.69293	100.427			1.69293	100.427
2.03373	111.472	2.03367	112.222	1.69323	100.874	1.69323	100.874	1.69719	95.4864	1.6943	100.498			1.6943	100.498
2.03502	111.521	2.03489	112.291	1.69483	100.934	1.69483	100.934	1.69841	95.4989	1.69431	100.572			1.69431	100.572
2.03626	111.563	2.03624	112.373	1.69503	100.999	1.69503	100.999	1.69923	95.5029	1.69664	100.642			1.69664	100.642
2.03749	111.606	2.03753	112.444	1.69715	101.057	1.69715	101.057	1.69953	95.5066	1.69711	100.71			1.69711	100.71
2.03873	111.647	2.03869	112.506	1.69736	101.117	1.69736	101.117	1.70204	95.5232	1.69788	100.774			1.69788	100.774
2.04	111.692	2.03992	112.578	1.69889	101.18	1.69889	101.18	1.70247	95.5343	1.69967	100.832			1.69967	100.832
2.04128	111.733	2.04125	112.658	1.69964	101.235	1.69964	101.235	1.70276	95.5487	1.70026	100.893			1.70026	100.893
2.04254	111.777	2.0425	112.726	1.70054	101.285	1.70054	101.285	1.70369	95.563	1.70175	100.962			1.70175	100.962
2.04376	111.818	2.04368	112.791	1.70237	101.33	1.70237	101.33	1.70622	95.5743	1.70184	101.029			1.70184	101.029
2.04502	111.862	2.04495	112.866	1.70204	101.372	1.70204	101.372	1.70671	95.5827	1.70348	101.096			1.70348	101.096
2.0463	111.907	2.04628	112.943	1.70388	101.411	1.70388	101.411	1.70821	95.5993	1.70397	101.167			1.70397	101.167
2.04753	111.945	2.0475	113.009	1.7047	101.453	1.7047	101.453	1.70934	95.613	1.70476	101.225			1.70476	101.225
2.04872	111.981	2.0487	113.076	1.70586	101.499	1.70586	101.499	1.71006	95.6283	1.70582	101.287			1.70582	101.287
2.05001	112.024	2.04995	113.148	1.70691	101.548	1.70691	101.548	1.71107	95.6437	1.70794	101.345			1.70794	101.345
2.05132	112.067	2.05123	113.221	1.70776	101.596	1.70776	101.596	1.71238	95.6574	1.70848	101.396			1.70848	101.396
2.05253	112.101	2.05247	113.29	1.70845	101.644	1.70845	101.644	1.71283	95.6723	1.71031	101.453			1.71031	101.453
2.0537	112.135	2.05369	113.358	1.70897	101.697	1.70897	101.697	1.71359	95.6905	1.70983	101.506			1.70983	101.506
2.05501	112.179	2.05495	113.431	1.71051	101.746	1.71051	101.746	1.71591	95.7002	1.71183	101.57			1.71183	101.57
2.05631	112.218	2.05621	113.502	1.71255	101.787	1.71255	101.787	1.71714	95.7211	1.71192	101.635			1.71192	101.635
2.05748	112.248	2.05747	113.573	1.71304	101.82	1.71304	101.82	1.71665	95.737	1.71332	101.695			1.71332	101.695
2.05869	112.281	2.0587	113.641	1.71369	101.852	1.71369	101.852	1.71837	95.7498	1.71357	101.755			1.71357	101.755
2.06004	112.323	2.05991	113.709	1.71441	101.885	1.71441	101.885	1.71971	95.7719	1.71597	101.812			1.71597	101.812
2.06133	112.358	2.06118	113.783	1.71484	101.916	1.71484	101.916	1.71931	95.7916	1.71602	101.863			1.71602	101.863
2.0625	112.383	2.06248	113.857	1.71656	101.954	1.71656	101.954	1.72095	95.7906	1.71734	101.915			1.71734	101.915
2.06372	112.416	2.0637	113.924	1.71699	101.999	1.71699	101.999	1.72235	95.7989	1.71888	101.97			1.71888	101.97
2.06506	112.456	2.06491	113.992	1.71928	102.041	1.71928	102.041	1.72386	95.8139	1.7187	102.034			1.7187	102.034
2.0663	112.486	2.0662	114.067	1.71997	102.083	1.71997	102.083	1.72353	95.8248	1.72086	102.093			1.72086	102.093
2.06749	112.513	2.06751	114.143	1.72203	102.124	1.72203	102.124	1.72576	95.837	1.72029	102.155			1.72029	102.155
2.06875	112.545	2.0687	114.205	1.72217	102.159	1.72217	102.159	1.72725	95.8521	1.7216	102.217			1.7216	102.217
2.07008	112.576	2.0699	114.274	1.72281	102.188	1.72281	102.188	1.72717	95.8699	1.72205	102.283			1.72205	102.283
2.07131	112.599	2.07124	114.353	1.72468	102.205	1.72468	102.205	1.72735	95.8891	1.72355	102.347			1.72355	102.347
2.0725	112.619	2.07254	114.424	1.72601	102.221	1.72601	102.221	1.73004	95.9059	1.7248	102.409			1.7248	102.409
2.07375	112.647	2.07369	114.484	1.72705	102.227	1.72705	102.227	1.73103	95.9228	1.72605	102.48			1.72605	102.48
2.07504	112.675	2.07491	114.554	1.72865	102.232	1.72865	102.232	1.73167	95.9406	1.72738	102.565			1.72738	102.565
2.07628	112.693	2.07624	114.633	1.72965	102.239	1.72965	102.239	1.73208	95.96	1.72927	102.66			1.72927	102.66
2.0775	112.712	2.07749	114.702	1.73046	102.25	1.73046	102.25	1.73329	95.9757	1.73096	102.761			1.73096	102.761
2.07875	112.734	2.07865	114.763	1.73112	102.261	1.73112	102.261	1.73446	95.9973	1.73169	102.856			1.73169	102.856
2.08001	112.757	2.07991	114.837	1.73153	102.266	1.73153	102.266	1.73563	96.0099	1.73425	102.947			1.73425	102.947
2.08127	112.78	2.08125	114.916	1.73337	102.272	1.73337	102.272	1.73682	96.0257	1.73386	103.041			1.73386	103.041
2.0825	112.802	2.08249	114.982	1.73351	102.271	1.73351	102.271	1.73757	96.0419	1.73653	103.116			1.73653	103.116
2.08371	112.822	2.08366	115.045	1.73513	102.269	1.73513	102.269	1.73889	96.0526	1.73726	103.196			1.73726	103.196
2.08498	112.848	2.08492	115.119	1.73678	102.258	1.73678	102.258	1.73978	96.0648	1.7394	103.268			1.7394	103.268
2.08628	112.875	2.08623	115.194	1.73641	102.246	1.73641	102.246	1.7409	96.07	1.74054	103.341			1.74054	103.341
2.0875	112.894	2.08747	115.262	1.73755	102.237	1.73755	102.237	1.74266	96.0825	1.741	103.417			1.741	103.417
2.08871	112.91	2.08868	115.328	1.73833	102.234	1.73833	102.234	1.74386	96.0935	1.74205	103.494			1.74205	103.494
2.09	112.934	2.08995	115.403	1.73915	102.239	1.73915	102.239	1.744	96.0962	1.74272	103.565			1.74272	103.565
2.09132	112.958	2.09124	115.474	1.74004	102.262			1.74568	96.1065	1.7451	103.634			1.7451	103.634
2.0925	112.967	2.09248	115.543	1.74243	102.298			1.74609	96.1076	1.74555	103.703			1.74555	103.703
2.09371	112.983	2.0937	115.61	1.74373	102.317			1.74774	96.116	1.7472	103.764			1.7472	103.764
2.09505	113.009	2.09494	115.68	1.74384	102.332			1.7491	96.1168	1.74678	103.816			1.74678	103.816
2.09634	113.029	2.09621	115.753	1.74452	102.341			1.75054	96.1234	1.74925	103.878			1.74925	103.878
2.09749	113.035	2.09751	115.825	1.74592	102.343			1.75197	96.1262	1.7501	103.937			1.7501	103.937
2.09871	113.05	2.09874	115.89	1.74707	102.336			1.75107	96.1385	1.7509	104.004			1.7509	104.004
2.10005	113.073	2.09996	115.959	1.74901	102.335			1.7527	96.139	1.75226	104.061			1.75226	104.061
2.1013	113.085	2.10121	116.029	1.74931	102.335			1.75437	96.1298	1.75298	104.123			1.75298	104.123
2.10246	113.09	2.10249	116.103	1.75125	102.34			1.75619	96.1315	1.75383	104.184			1.75383	104.184
2.10371	113.102	2.10368	116.165	1.75207	102.34			1.75543	96.1246	1.75447	104.239			1.75447	104.239
2.10506	113.12	2.10489	116.233	1.75227	102.345			1.75739	96.1203	1.75635	104.288			1.75635	104.288
2.1063	113.125	2.1062	116.309	1.75255	102.35			1.75821	96.1145	1.7561	104.343			1.7561	104.343
2.10746	113.122	2.10751	116.383	1.75471	102.355			1.75888	96.1054	1.75727	104.391			1.75727	104.391
2.10873	113.129	2.1087	116.444	1.75525	102.365			1.75931	96.1031	1.75807	104.443			1.75807	104.443
2.11003	113.135	2.1099	116.512	1.75639	102.365			1.76204	96.0733	1.7601	104.498			1.7601	104.498
2.11127	113.133	2.11122	116.588	1.75865	102.358			1.76358	96.0446	1.76062	104.556			1.76062	104.556
2.11248	113.128	2.11249	116.658	1.75828	102.356			1.76324	96.0246	1.76047	104.611			1.76047	104.611
2.11376	113.129	2.11365	116.718	1.75916	102.336			1.76466	96.0082	1.7619	104.666			1.7619	104.666
2.11505	113.127	2.1149	116.79	1.76023	102.33			1.76689	95.9875	1.76225	104.716			1.76225	104.716
2.11629	113.119	2.11625	116.87	1.76083	102.334			1.76817	95.9717	1.7641	104.765			1.7641	104.765
2.11751	113.107	2.11751	116.935	1.76185	102.349			1.76817	95.9581	1.76445	104.812			1.76445	104.812
2.11875	113.09	2.11866	116.996	1.76415	102.368			1.76986	95.9426	1.76635	104.857			1.76635	104.857
2.12002	113.065	2.11992	117.07	1.76415	102.391			1.7717	95.9297	1.76591	104.905			1.76591	104.905
2.12131	113.029	2.12125	117.145	1.76478	102.412			1.77277	95.9152	1.76781	104.958			1.76781	104.958
2.12254	112.943	2.12247	117.209	1.76669	102.412			1.77272	95.8891	1.76748	105.01			1.76748	105.01
2.12377	112.649	2.12367	117.273	1.76706	102.417			1.77596	95.856	1.76825	105.067			1.76825	105.067
2.12508	98.6402	2.12496	117.347	1.76855	102.419			1.77656	95.7911	1.76956	105.123			1.76956	105.123
2.126	67.1492	2.12625	117.419	1.76981	102.417			1.7772	95.7447	1.76968	105.172			1.76968	105.172
		2.12747	117.483	1.77151	102.412			1.77828	95.6888	1.77156	105.223			1.77156	105.223
		2.12868	117.549	1.77292	102.417			1.78027	95.6473	1.77151	105.269			1.77151	105.269
		2.12996	117.621	1.77396	102.42			1.78048	95.6013	1.77336	105.322			1.77336	105.322
		2.13122	117.69	1.77488	102.435			1.78088	95.5646	1.77289	105.377			1.77289	105.377
		2.13245	117.756	1.77548	102.449			1.78217	95.5259	1.7751	105.443			1.7751	105.443
		2.13369	117.824	1.77558	102.47			1.78335	95.4858	1.77518	105.515			1.77518	105.515
		2.13496	117.894	1.77654	102.483			1.78329	95.4552	1.77713	105.594			1.77713	105.594
		2.13622	117.963	1.77729	102.496			1.78491	95.3526	1.77817	105.679			1.77817	105.679
		2.13748	118.031	1.77911	102.494			1.78593	95.3042	1.77994	105.759			1.77994	105.759
		2.13869	118.096	1.78041	102.495			1.78675	95.263	1.78114	105.843			1.78114	105.843
		2.13992	118.161	1.78163	102.498			1.78792	95.2129	1.78214	105.924			1.78214	105.924
		2.14122	118.234	1.78201	102.506			1.7897	95.1541	1.78349	106.002			1.78349	106.002
		2.14251	118.304	1.78283	102.51			1.79038	95.0672	1.78539	106.08			1.78539	106.08
		2.1437	118.364	1.78443	102.537			1.79073	94.9569	1.78605	106.168			1.78605	106.168
		2.14493	118.432	1.78418	102.553			1.79341	94.8118	1.78721	106.247			1.78721	106.247
		2.14625	118.504	1.7859	102.576			1.79466	94.5972	1.78956	106.329			1.78956	106.329
		2.14752	118.571	1.78697	102.598			1.79643	93.784	1.78958	106.408			1.78958	106.408
		2.14867	118.628	1.78819	102.622			1.79879	92.5768	1.79223	106.477			1.79223	106.477
		2.14991	118.696	1.78975	102.632			1.79631	55.8773	1.79263	106.544			1.79263	106.544
		2.15128	118.773	1.79129	102.629					1.79461	106.612			1.79461	106.612
		2.15253	118.836	1.79288	102.617					1.79422	106.673			1.79422	106.673
		2.15367	118.89	1.79352	102.603					1.79634	106.738			1.79634	106.738
		2.15493	118.961	1.7943	102.587					1.79678	106.806			1.79678	106.806
		2.15627	119.034	1.79511	102.569					1.79771	106.881			1.79771	106.881
		2.15749	119.093	1.79705	102.557					1.79916	106.942			1.79916	106.942
		2.15865	119.15	1.79768	102.553					1.80027	107.004			1.80027	107.004
		2.15994	119.223	1.79784	102.547					1.80013	107.063			1.80013	107.063
		2.16127	119.293	1.79887	102.54					1.80146	107.116			1.80146	107.116
		2.16247	119.349	1.80062	102.534					1.80409	107.167			1.80409	107.167
		2.16364	119.408	1.80032	102.519					1.80316	107.221			1.80316	107.221
		2.16494	119.479	1.80222	102.453					1.80565	107.272			1.80565	107.272
		2.16624	119.545	1.80311	102.421					1.805	107.329			1.805	107.329
		2.16745	119.601	1.80518	102.384					1.80745	107.388			1.80745	107.388
		2.16867	119.662	1.80556	102.339					1.80815	107.445			1.80815	107.445
		2.16997	119.731	1.80588	102.299					1.80907	107.495			1.80907	107.495
		2.17123	119.79	1.80821	102.266					1.81004	107.543			1.81004	107.543
		2.17244	119.849	1.80878	102.24					1.8106	107.591			1.8106	107.591
		2.17366	119.908	1.80855	102.213					1.81155	107.636			1.81155	107.636
		2.17493	119.971	1.81043	102.193					1.81169	107.68			1.81169	107.68
		2.17621	120.033	1.80986	102.16					1.81412	107.73			1.81412	107.73
		2.17749	120.092	1.81118	102.117					1.81325	107.784			1.81325	107.784
		2.17871	120.146	1.81227	102.092					1.81538	107.834			1.81538	107.834
		2.17995	120.204	1.81379	102.064					1.81618	107.879			1.81618	107.879
		2.18123	120.264	1.81487	102.037					1.81679	107.932			1.81679	107.932
		2.1825	120.312	1.81658	101.997					1.81703	107.979			1.81703	107.979
		2.18368	120.358	1.81873	101.966					1.81821	108.025			1.81821	108.025
		2.18491	120.416	1.81886	101.925					1.81932	108.069			1.81932	108.069
		2.18624	120.478	1.82016	101.893					1.81929	108.112			1.81929	108.112
		2.18753	120.533	1.82071	101.867					1.82204	108.163			1.82204	108.163
		2.18868	120.574	1.82219	101.842					1.82178	108.216			1.82178	108.216
		2.18992	120.626	1.82256	101.801					1.82265	108.266			1.82265	108.266
		2.19126	120.681	1.82389	101.741					1.823	108.33			1.823	108.33
		2.1925	120.721	1.82513	101.669					1.82554	108.398			1.82554	108.398
		2.19365	120.755	2.0237	28.5072					1.82655	108.469			1.82655	108.469
		2.19494	120.801							1.82732	108.524			1.82732	108.524
		2.19629	120.843							1.82844	108.584			1.82844	108.584
		2.19749	120.866							1.82945	108.646			1.82945	108.646
		2.19865	120.887							1.8311	108.713			1.8311	108.713
		2.19996	120.915							1.83238	108.785			1.83238	108.785
		2.20127	120.922							1.83375	108.846			1.83375	108.846
		2.20246	120.884							1.83426	108.912			1.83426	108.912
		2.20369	120.255							1.83568	108.97			1.83568	108.97
		2.20503	120.073							1.83688	109.022			1.83688	109.022
		2.20628	120.148							1.83778	109.071			1.83778	109.071
		2.20749	120.21							1.83856	109.118			1.83856	109.118
		2.20869	120.276							1.84082	109.164			1.84082	109.164
		2.20997	120.353							1.84219	109.204			1.84219	109.204
		2.21123	120.425							1.84296	109.238			1.84296	109.238
		2.21247	120.494							1.84377	109.272			1.84377	109.272
		2.2137	120.562							1.84513	109.295			1.84513	109.295
		2.21496	120.629							1.84662	109.297			1.84662	109.297
		2.21623	120.696							1.84684	109.263			1.84684	109.263
		2.21749	120.76							1.84879	109.192			1.84879	109.192
		2.21868	120.818							1.84987	109.064			1.84987	109.064
		2.21991	120.878							1.8515	108.874			1.8515	108.874
		2.2212	120.944							1.85471	108.682			1.85471	108.682
		2.22249	121.007							1.85578	108.501			1.85578	108.501
		2.22367	121.059							1.85847	108.322			1.85847	108.322
		2.22491	121.118							1.85821	108.21			1.85821	108.21
		2.22624	121.181							1.86057	108.093			1.86057	108.093
		2.2275	121.237							1.8611	108.015			1.8611	108.015
		2.22865	121.283							1.86246	107.934			1.86246	107.934
		2.22992	121.341							1.86318	107.866			1.86318	107.866
		2.23128	121.403							1.86325	107.809			1.86325	107.809
		2.23251	121.451							1.86454	107.767			1.86454	107.767
		2.23365	121.494							1.86446	107.729			1.86446	107.729
		2.23494	121.551							1.86679	107.699			1.86679	107.699
		2.23628	121.608							1.86641	107.672			1.86641	107.672
		2.23747	121.652							1.86694	107.634			1.86694	107.634
		2.23865	121.695							1.86814	107.608			1.86814	107.608
		2.23997	121.75							1.8686	107.577			1.8686	107.577
		2.24128	121.804							1.87042	107.548			1.87042	107.548
		2.24246	121.846							1.87036	107.519			1.87036	107.519
		2.24364	121.89							1.87212	107.495			1.87212	107.495
		2.24495	121.945							1.8722	107.474			1.8722	107.474
		2.24622	121.994							1.87356	107.454			1.87356	107.454
		2.24745	122.037							1.87456	107.43			1.87456	107.43
		2.24868	122.081							1.87554	107.405			1.87554	107.405
		2.24998	122.131							1.87746	107.387			1.87746	107.387
		2.25123	122.174							1.8778	107.363			1.8778	107.363
		2.25247	122.217							1.87885	107.326			1.87885	107.326
		2.25369	122.258							1.8805	107.286			1.8805	107.286
		2.25494	122.302							1.88185	107.253			1.88185	107.253
		2.25622	122.349							1.883	107.212			1.883	107.212
		2.25753	122.394							1.88296	107.171			1.88296	107.171
		2.25873	122.43							1.88573	107.116			1.88573	107.116
		2.25995	122.47							1.88505	107.057			1.88505	107.057
		2.26124	122.515							1.88863	107.003			1.88863	107.003
		2.2625	122.555							1.88815	106.919			1.88815	106.919
		2.26367	122.587							1.89105	106.842			1.89105	106.842
		2.26491	122.627							1.89204	106.765			1.89204	106.765
		2.26625	122.674							1.89354	106.667			1.89354	106.667
		2.2675	122.71							1.89529	106.572			1.89529	106.572
		2.26865	122.741							1.89622	106.464			1.89622	106.464
		2.26992	122.782							1.89679	106.349			1.89679	106.349
		2.27124	122.825							1.89757	106.221			1.89757	106.221
		2.27245	122.854							1.89914	106.107			1.89914	106.107
		2.27361	122.883							1.8998	105.972			1.8998	105.972
		2.27494	122.926							1.9009	105.85			1.9009	105.85
		2.27628	122.967							1.90107	105.654			1.90107	105.654
		2.27746	122.994							1.90107	62.9519			1.90415	62.9519
		2.27865	123.026
		2.27996	123.069
		2.28125	123.102
		2.28244	123.128
		2.28367	123.16
		2.285	123.198
		2.28626	123.227
		2.28747	123.254
		2.28869	123.277
		2.28997	123.306
		2.29122	123.334
		2.29245	123.361
		2.29369	123.39
		2.29495	123.42
		2.29623	123.448
		2.29747	123.473
		2.29868	123.488
		2.29993	123.508
		2.30124	123.539
		2.30249	123.562
		2.30367	123.582
		2.30494	123.608
		2.30627	123.637
		2.30749	123.654
		2.30866	123.672
		2.30997	123.702
		2.31132	123.731
		2.31249	123.738
		2.31366	123.753
		2.31497	123.778
		2.31627	123.802
		2.31744	123.816
		2.31864	123.838
		2.31998	123.871
		2.32127	123.896
		2.32243	123.914
		2.32366	123.941
		2.32497	123.973
		2.32621	123.993
		2.32743	124.015
		2.3287	124.042
		2.32998	124.067
		2.33123	124.088
		2.33244	124.107
		2.33369	124.13
		2.33496	124.155
		2.33624	124.181
		2.33749	124.204
		2.33871	124.225
		2.33996	124.249
		2.34124	124.276
		2.34246	124.297
		2.34366	124.317
		2.34494	124.341
		2.34627	124.37
		2.34748	124.385
		2.34866	124.404
		2.34996	124.428
		2.35127	124.444
		2.35243	124.458
		2.35365	124.481
		2.35499	124.503
		2.3563	124.519
		2.35744	124.525
		2.35867	124.539
		2.36	124.565
		2.36126	124.571
		2.36243	124.573
		2.36369	124.596
		2.36502	124.627
		2.36626	124.648
		2.36744	124.667
		2.36869	124.695
		2.36997	124.722
		2.37122	124.744
		2.37245	124.766
		2.3737	124.792
		2.37496	124.817
		2.37624	124.843
		2.37746	124.862
		2.37866	124.88
		2.37992	124.902
		2.38125	124.928
		2.38248	124.945
		2.38366	124.96
		2.38495	124.982
		2.38628	125.001
		2.38746	125.008
		2.38865	125.025
		2.38997	125.053
		2.39129	125.079
		2.39244	125.09
		2.39366	125.112
		2.39498	125.14
		2.39626	125.162
		2.39742	125.175
		2.39866	125.198
		2.4	125.224
		2.40126	125.239
		2.40242	125.251
		2.40368	125.275
		2.40499	125.294
		2.40624	125.313
		2.40744	125.33
		2.40871	125.353
		2.40999	125.376
		2.41124	125.395
		2.41245	125.412
		2.41367	125.429
		2.41494	125.449
		2.41625	125.47
		2.4175	125.482
		2.41871	125.494
		2.41996	125.484
		2.42126	125.489
		2.42246	125.489
		2.42365	125.508
		2.42496	125.536
		2.42628	125.561
		2.42746	125.573
		2.42866	125.588
		2.42997	125.612
		2.43126	125.633
		2.43241	125.643
		2.43364	125.663
		2.435	125.69
		2.43626	125.706
		2.43741	125.715
		2.43866	125.732
		2.43998	125.747
		2.44122	125.757
		2.44242	125.765
		2.4437	125.785
		2.445	125.8
		2.44623	125.811
		2.44744	125.824
		2.44869	125.841
		2.44995	125.857
		2.45121	125.873
		2.45246	125.887
		2.45371	125.903
		2.45496	125.917
		2.45625	125.933
		2.45748	125.944
		2.45867	125.914
		2.45994	125.888
		2.46126	125.893
		2.46246	125.893
		2.46367	125.895
		2.46497	125.903
		2.46627	125.914
		2.46744	125.917
		2.46866	125.926
		2.47001	125.936
		2.47131	125.929
		2.47244	125.924
		2.47368	125.918
		2.475	125.929
		2.47626	125.934
		2.47741	125.93
		2.47869	125.942
		2.48003	125.956
		2.48125	125.952
		2.48242	125.954
		2.48368	125.965
		2.48495	125.975
		2.4862	125.981
		2.48743	125.95
		2.48872	125.945
		2.48997	125.947
		2.49121	125.939
		2.49244	125.939
[truncated: 28 more rows]

## Sheet: Damaged State
Damaged State
0 Vent Holes						4 Vent Holes						5 Vent Holes						6 Vent Holes
S13		S14		S15		S16		S17		S18		S19		S20		S21		S22		S23		S24
Displacement	Load	Displacement	Load	Displacement	Load	Displacement	Load	Displacement	Load	Displacement	Load	Displacement	Load	Displacement	Load	Displacement	Load	Displacement	Load	Displacement	Load	Displacement	Load
mm	KN	mm	KN	mm	KN	mm	KN	mm	KN	mm	KN	mm	KN	mm	KN	mm	KN	mm	KN	mm	KN	mm	KN
0	0	0	0	0	0	0	0	0	0	0	0	0	0	0	0	0	0	0	0	0	0	0	0
0.001	0.0125	0.002	0.040625	0.002	0.0125	0.00191	0.0113816	0.00172	0.0366339	0.00234	0.0641464	0.00227	0.0404075	0.00207	0.0500523	0.00231	0.0534494	0.00222	0.0371757	0.0021	0.0471284	0.00183	0.0426082
0.002	0.015625	0.003	0.040625	0.003	0.021875	0.00382	0.0265575	0.00382	0.086794	0.00427	0.11475	0.00429	0.0734174	0.00414	0.10019	0.00418	0.0948374	0.00456	0.0762129	0.00447	0.103319	0.00363	0.0886282
0.004	0.021875	0.004	0.05625	0.004	0.03125	0.00598	0.0454416	0.00599	0.137948	0.00617	0.168789	0.00609	0.104298	0.00657	0.163385	0.00616	0.142412	0.00637	0.103553	0.0063	0.146056	0.00586	0.147968
0.005	0.0375	0.005	0.075	0.005	0.03125	0.0083	0.0655316	0.00836	0.196106	0.00828	0.229883	0.00827	0.147095	0.00836	0.206212	0.00841	0.198793	0.00826	0.137102	0.00832	0.197234	0.00814	0.208995
0.006	0.0375	0.007	0.08125	0.007	0.040625	0.01039	0.0766705	0.01023	0.24022	0.01062	0.300099	0.01058	0.191107	0.01037	0.259924	0.01063	0.259548	0.01049	0.177859	0.01043	0.251254	0.01016	0.263
0.007	0.059375	0.008	0.109375	0.008	0.06875	0.01232	0.0907019	0.01231	0.295284	0.01253	0.355254	0.01266	0.227521	0.0125	0.318015	0.01256	0.312379	0.01289	0.222708	0.01275	0.312689	0.01196	0.31205
0.009	0.040625	0.009	0.125	0.009	0.065625	0.01442	0.108358	0.01443	0.351734	0.01437	0.41195	0.0144	0.258102	0.01488	0.384775	0.01443	0.365916	0.01476	0.254656	0.01471	0.363391	0.01422	0.377325
0.01	0.059375	0.01	0.1375	0.01	0.08125	0.0167	0.128037	0.01671	0.414288	0.01665	0.483746	0.01656	0.303789	0.01666	0.431419	0.01662	0.431015	0.01668	0.292466	0.01663	0.414895	0.0165	0.442815
0.011	0.059375	0.012	0.1625	0.012	0.090625	0.01873	0.138501	0.01858	0.465098	0.0191	0.561158	0.01886	0.353885	0.01861	0.487403	0.01903	0.504362	0.01891	0.33886	0.01873	0.472396	0.01845	0.498269
0.013	0.071875	0.013	0.1875	0.013	0.10625	0.02064	0.15312	0.02061	0.524601	0.02107	0.621135	0.02101	0.398146	0.02079	0.551426	0.02091	0.559889	0.02128	0.389328	0.02107	0.537547	0.02019	0.549041
0.014	0.071875	0.014	0.20625	0.014	0.11875	0.02283	0.172817	0.02282	0.590492	0.02282	0.676847	0.02276	0.435247	0.02313	0.621151	0.02272	0.616338	0.0231	0.42486	0.02303	0.590867	0.0225	0.620182
0.015	0.08125	0.015	0.21875	0.015	0.121875	0.02503	0.190626	0.02508	0.659123	0.02513	0.753082	0.02485	0.484825	0.02504	0.676191	0.02492	0.687293	0.02499	0.467541	0.02489	0.643052	0.02489	0.693304
0.016	0.0875	0.017	0.240625	0.017	0.1375	0.02715	0.203639	0.02692	0.71431	0.02748	0.831017	0.02715	0.542028	0.0269	0.731854	0.02727	0.763932	0.02727	0.520765	0.027	0.703593	0.02687	0.752613
0.018	0.096875	0.018	0.253125	0.018	0.146875	0.02892	0.212172	0.02887	0.776336	0.02948	0.895396	0.02923	0.591392	0.02907	0.798792	0.02928	0.827945	0.02962	0.577283	0.02934	0.772022	0.02852	0.802976
0.019	0.103125	0.019	0.284375	0.019	0.165625	0.03104	0.232051	0.03111	0.848965	0.03115	0.950261	0.03094	0.631911	0.03137	0.869748	0.03109	0.887367	0.03145	0.619475	0.03143	0.832172	0.03074	0.87477
0.02	0.103125	0.02	0.278125	0.02	0.16875	0.03339	0.253385	0.0334	0.923841	0.03339	1.02854	0.03318	0.692645	0.03336	0.927855	0.0332	0.958633	0.0333	0.666234	0.03316	0.88192	0.03295	0.945613
0.021	0.11875	0.022	0.315625	0.022	0.1875	0.03547	0.264334	0.03526	0.98344	0.03575	1.11003	0.03558	0.756974	0.03515	0.981678	0.03554	1.03932	0.03553	0.724172	0.03529	0.945297	0.03513	1.0158
0.023	0.11875	0.023	0.33125	0.023	0.184375	0.03723	0.274405	0.03715	1.04769	0.03774	1.17615	0.03779	0.814712	0.03733	1.0511	0.03749	1.10481	0.03793	0.78816	0.03761	1.01448	0.03692	1.07263
0.024	0.128125	0.024	0.34375	0.024	0.20625	0.03935	0.295484	0.03937	1.12381	0.03951	1.23678	0.03942	0.855076	0.03975	1.13319	0.03928	1.16602	0.03982	0.836397	0.03976	1.07842	0.0391	1.14463
0.025	0.1375	0.025	0.36875	0.025	0.225	0.04169	0.31873	0.04175	1.20648	0.04174	1.31621	0.04161	0.918479	0.04175	1.20019	0.04157	1.24759	0.04161	0.88466	0.04144	1.12741	0.04138	1.22098
0.026	0.14375	0.027	0.39375	0.027	0.2375	0.0438	0.332808	0.04362	1.26988	0.04405	1.39772	0.044	0.986407	0.04355	1.2608	0.044	1.33519	0.04387	0.949247	0.04354	1.19173	0.04351	1.29162
0.028	0.134375	0.028	0.41875	0.028	0.25	0.04557	0.345321	0.04552	1.33682	0.04605	1.46743	0.04616	1.04624	0.04574	1.33906	0.04604	1.40689	0.0462	1.0163	0.04594	1.26656	0.04531	1.35037
0.029	0.153125	0.029	0.428125	0.029	0.2625	0.04766	0.369389	0.04763	1.41311	0.04776	1.5275	0.04779	1.08959	0.04813	1.42407	0.04776	1.4684	0.04811	1.06937	0.04812	1.33286	0.04752	1.42647
0.03	0.15625	0.03	0.465625	0.03	0.271875	0.04991	0.394826	0.04999	1.49986	0.05005	1.61195	0.04993	1.15473	0.05009	1.49143	0.05004	1.55408	0.04998	1.12382	0.04986	1.38571	0.04975	1.50253
0.031	0.1625	0.032	0.4875	0.032	0.28125	0.05206	0.413398	0.05184	1.56645	0.05237	1.69649	0.05219	1.22279	0.05184	1.55254	0.05237	1.64071	0.05218	1.19078	0.05196	1.4518	0.05188	1.57465
0.033	0.171875	0.033	0.496875	0.033	0.28125	0.05376	0.427027	0.05372	1.63583	0.05449	1.77181	0.05447	1.29173	0.05415	1.63654	0.05444	1.71724	0.05446	1.26058	0.05432	1.52688	0.05365	1.63409
0.034	0.184375	0.034	0.53125	0.034	0.315625	0.05598	0.458707	0.05599	1.72149	0.05611	1.8294	0.05612	1.3389	0.05644	1.72033	0.05613	1.77863	0.05649	1.32196	0.05647	1.5946	0.05582	1.7101
0.035	0.18125	0.035	0.540625	0.035	0.328125	0.05833	0.489266	0.05848	1.81647	0.05828	1.91198	0.05825	1.40815	0.05846	1.79213	0.05828	1.86173	0.05829	1.377	0.05815	1.64668	0.05803	1.78719
0.036	0.190625	0.037	0.56875	0.037	0.340625	0.06061	0.515364	0.06039	1.88685	0.06053	1.99577	0.06057	1.48342	0.06018	1.85398	0.06061	1.95163	0.06058	1.45108	0.06038	1.71888	0.06021	1.86281
0.038	0.2125	0.038	0.58125	0.038	0.35	0.06225	0.529576	0.06217	1.95464	0.06268	2.07625	0.06274	1.55286	0.0624	1.93723	0.06273	2.03317	0.06281	1.5218	0.06264	1.79221	0.06207	1.92633
0.039	0.20625	0.039	0.609375	0.039	0.375	0.06441	0.565032	0.06449	2.04542	0.06448	2.14209	0.06438	1.60286	0.06475	2.02524	0.06442	2.09661	0.065	1.59227	0.06483	1.86361	0.06414	1.99964
0.04	0.203125	0.04	0.634375	0.04	0.378125	0.06679	0.602939	0.06688	2.13848	0.06667	2.22655	0.06655	1.67762	0.06681	2.10001	0.06666	2.18482	0.0667	1.64546	0.06646	1.91574	0.06631	2.07603
0.041	0.221875	0.042	0.6625	0.042	0.396875	0.06898	0.636082	0.06876	2.20987	0.06891	2.31116	0.06889	1.75658	0.06849	2.16042	0.06897	2.27604	0.0689	1.71894	0.06865	1.98916	0.06848	2.15297
0.042	0.23125	0.043	0.69375	0.043	0.421875	0.07065	0.661817	0.07055	2.27966	0.07109	2.39424	0.07112	1.83167	0.07072	2.24495	0.07102	2.35574	0.07123	1.79663	0.07095	2.06551	0.07049	2.22346
0.044	0.23125	0.044	0.70625	0.044	0.428125	0.07273	0.707238	0.07273	2.36677	0.07286	2.46061	0.07277	1.88476	0.07305	2.33397	0.07268	2.41991	0.07337	1.86719	0.07317	2.13878	0.07254	2.29657
0.045	0.240625	0.045	0.728125	0.045	0.43125	0.07498	0.75896	0.07509	2.4613	0.07506	2.54696	0.0748	1.95679	0.07514	2.41061	0.07494	2.5117	0.0751	1.92298	0.07481	2.19228	0.07461	2.3707
0.046	0.24375	0.047	0.746875	0.047	0.4625	0.07728	0.811751	0.07706	2.53887	0.07729	2.63295	0.07709	2.03832	0.07686	2.47346	0.07732	2.60742	0.07721	1.99582	0.07695	2.26527	0.07678	2.44933
0.047	0.246875	0.048	0.771875	0.048	0.475	0.07895	0.846163	0.07885	2.60942	0.07943	2.71604	0.07926	2.11449	0.07904	2.55818	0.07941	2.69116	0.07949	2.07532	0.07926	2.34371	0.07873	2.51894
0.049	0.253125	0.049	0.80625	0.049	0.49375	0.08103	0.900122	0.08114	2.70251	0.08123	2.78535	0.08115	2.17977	0.08132	2.64657	0.08105	2.75583	0.08158	2.14767	0.08145	2.41738	0.08068	2.58983
0.05	0.26875	0.05	0.8375	0.05	0.503125	0.08339	0.962061	0.08336	2.79195	0.08335	2.87014	0.08317	2.25258	0.08345	2.72845	0.08318	2.84442	0.08342	2.21042	0.08319	2.47514	0.08289	2.67001
0.051	0.275	0.052	0.846875	0.052	0.521875	0.08553	1.01571	0.08538	2.87344	0.08561	2.95978	0.08549	2.33818	0.08516	2.79241	0.08544	2.93786	0.0855	2.28404	0.08527	2.54745	0.08504	2.74788
0.053	0.2875	0.053	0.875	0.053	0.53125	0.08722	1.05594	0.0871	2.9418	0.08774	3.04372	0.08765	2.4161	0.0874	2.88096	0.0876	3.02671	0.08771	2.36229	0.08753	2.62631	0.08723	2.82808
0.054	0.29375	0.054	0.896875	0.054	0.546875	0.08936	1.11691	0.08943	3.03785	0.08963	3.11746	0.08952	2.48356	0.08969	2.97044	0.08945	3.10225	0.08988	2.43916	0.08975	2.70413	0.08913	2.89685
0.055	0.303125	0.055	0.93125	0.055	0.553125	0.09167	1.18148	0.09177	3.13359	0.09168	3.20029	0.09154	2.55933	0.09191	3.05612	0.09156	3.19025	0.09171	2.50339	0.09148	2.76339	0.09129	2.97695
0.056	0.303125	0.057	0.940625	0.057	0.571875	0.09395	1.24433	0.09378	3.2151	0.09387	3.2883	0.09387	2.64773	0.09362	3.12121	0.09383	3.2862	0.09375	2.57659	0.09362	2.83944	0.09349	3.05782
0.058	0.309375	0.058	0.984375	0.058	0.584375	0.09559	1.28589	0.09545	3.28294	0.09598	3.37291	0.09602	2.72841	0.09576	3.20689	0.09601	3.37717	0.09605	2.65917	0.09587	2.91923	0.09571	3.13989
0.059	0.325	0.059	1	0.059	0.603125	0.09763	1.34726	0.09765	3.37548	0.09807	3.45663	0.09787	2.79684	0.09805	3.29687	0.09781	3.4515	0.09822	2.73725	0.09816	3.00018	0.09747	3.20335
0.06	0.325	0.06	1.01562	0.06	0.609375	0.09987	1.41461	0.09988	3.4688	0.10009	3.53847	0.09988	2.8746	0.10027	3.38356	0.09997	3.54423	0.1001	2.80482	0.09999	3.06378	0.09962	3.28367
0.061	0.334375	0.062	1.05313	0.062	0.621875	0.1021	1.48183	0.10204	3.55852	0.10221	3.62545	0.10217	2.96392	0.10207	3.45243	0.10224	3.64108	0.10207	2.87716	0.10199	3.13586	0.10177	3.36462
0.063	0.340625	0.063	1.07812	0.063	0.63125	0.10394	1.53481	0.10382	3.63154	0.10429	3.71048	0.1043	3.04578	0.10408	3.53364	0.10432	3.72976	0.10421	2.9569	0.10426	3.21741	0.10409	3.45258
0.064	0.359375	0.064	1.10625	0.064	0.65625	0.10597	1.59905	0.10603	3.72579	0.10636	3.79515	0.10634	3.12472	0.10634	3.62597	0.10619	3.80908	0.10651	3.0429	0.10656	3.30002	0.10587	3.51809
0.065	0.3625	0.065	1.13437	0.065	0.6625	0.10829	1.67378	0.1083	3.82177	0.10823	3.87254	0.10823	3.19823	0.10848	3.7124	0.10826	3.89982	0.10854	3.11783	0.10841	3.36518	0.10788	3.59382
0.066	0.375	0.067	1.16562	0.067	0.68125	0.11045	1.74285	0.11039	3.90965	0.11046	3.96566	0.11042	3.28587	0.11037	3.78791	0.11054	3.9995	0.11046	3.18892	0.11034	3.43598	0.11012	3.6794
0.068	0.375	0.068	1.17813	0.068	0.690625	0.11235	1.80281	0.11222	3.98626	0.11254	4.05171	0.11253	3.36944	0.11239	3.87067	0.11264	4.09029	0.11261	3.2698	0.11257	3.51903	0.11242	3.76707
0.069	0.384375	0.069	1.23125	0.069	0.703125	0.11436	1.8692	0.11438	4.07869	0.1148	4.14602	0.11475	3.45877	0.11459	3.9613	0.11463	4.17653	0.11484	3.3539	0.11473	3.59911	0.11412	3.82978
0.07	0.4	0.07	1.2375	0.07	0.73125	0.11668	1.94894	0.11665	4.17583	0.11673	4.22644	0.11664	3.53262	0.11677	4.05106	0.11657	4.26111	0.11689	3.43071	0.11671	3.67261	0.11614	3.90725
0.071	0.4	0.072	1.275	0.072	0.746875	0.1188	2.01959	0.11876	4.2656	0.11879	4.31286	0.1188	3.62149	0.11865	4.12644	0.1188	4.36047	0.11879	3.50085	0.11865	3.74467	0.11839	3.9942
0.073	0.415625	0.073	1.3	0.073	0.753125	0.12073	2.08444	0.12058	4.34266	0.12102	4.40736	0.12082	3.70318	0.12066	4.20937	0.12091	4.45356	0.12098	3.58309	0.12083	3.82712	0.12076	4.08664
0.074	0.421875	0.074	1.3375	0.074	0.7625	0.1227	2.15322	0.12269	4.43531	0.12328	4.5027	0.12301	3.79458	0.12292	4.30323	0.12306	4.54987	0.12323	3.66932	0.12301	3.90998	0.12245	4.14935
0.075	0.434375	0.075	1.35	0.075	0.775	0.12498	2.23521	0.12499	4.53484	0.12504	4.57578	0.12481	3.86755	0.12507	4.39168	0.12497	4.6339	0.12529	3.74813	0.12503	3.98664	0.12446	4.22714
0.076	0.428125	0.077	1.38437	0.077	0.8	0.12709	2.30918	0.12708	4.62443	0.12717	4.66638	0.12704	3.96131	0.12705	4.47388	0.12712	4.73065	0.12712	3.81754	0.12689	4.05656	0.12668	4.3134
0.078	0.434375	0.078	1.4125	0.078	0.8125	0.12911	2.38079	0.12898	4.70601	0.12932	4.75889	0.12906	4.04429	0.12897	4.55483	0.1292	4.82501	0.12925	3.89991	0.12915	4.14347	0.129	4.40486
0.079	0.446875	0.079	1.43125	0.079	0.825	0.13108	2.45137	0.13103	4.79575	0.13167	4.85994	0.13143	4.14455	0.13109	4.64527	0.13131	4.92146	0.13162	3.99249	0.13135	4.22713	0.13076	4.47156
0.08	0.459375	0.08	1.45938	0.08	0.840625	0.13323	2.53024	0.13322	4.89173	0.13341	4.93287	0.13328	4.22027	0.13333	4.7408	0.13313	5.00373	0.1337	4.07282	0.13342	4.30709	0.13269	4.5474
0.081	0.46875	0.082	1.49063	0.082	0.84375	0.13534	2.60752	0.13537	4.9854	0.13546	5.02178	0.13543	4.31084	0.13552	4.83401	0.13539	5.10838	0.1354	4.13698	0.1352	4.37527	0.13496	4.63757
0.082	0.46875	0.083	1.53125	0.083	0.871875	0.13756	2.68955	0.13741	5.07407	0.13763	5.11641	0.13748	4.39693	0.13735	4.90992	0.13745	5.20263	0.1375	4.21914	0.13734	4.45996	0.13736	4.73261
0.084	0.496875	0.084	1.55938	0.084	0.878125	0.13943	2.75689	0.13944	5.16331	0.14001	5.22013	0.13993	4.50302	0.1395	5.00219	0.13974	5.30892	0.13983	4.31081	0.13958	4.5483	0.13916	4.80198
0.085	0.5	0.085	1.59375	0.085	0.9	0.14159	2.8385	0.14151	5.25483	0.14169	5.29042	0.14167	4.57401	0.1417	5.09657	0.14163	5.39448	0.14209	4.3988	0.1418	4.63584	0.1411	4.87815
0.086	0.509375	0.087	1.6125	0.087	0.90625	0.14363	2.9146	0.14367	5.35043	0.1437	5.37871	0.14374	4.66328	0.14385	5.1879	0.14381	5.49652	0.14376	4.4612	0.14365	4.70748	0.14336	4.96827
0.087	0.51875	0.088	1.65313	0.088	0.925	0.14582	2.99803	0.14565	5.43849	0.14591	5.47663	0.14584	4.7539	0.14567	5.26382	0.14588	5.59201	0.14584	4.54272	0.14576	4.79068	0.14575	5.06381
0.089	0.525	0.089	1.675	0.089	0.940625	0.14763	3.06555	0.14762	5.52582	0.14831	5.58279	0.14823	4.85874	0.14787	5.3591	0.14821	5.70109	0.14811	4.63302	0.14791	4.87602	0.14747	5.12957
0.09	0.53125	0.09	1.70312	0.09	0.95625	0.14984	3.15233	0.14978	5.6221	0.15	5.65419	0.1501	4.93721	0.15006	5.45374	0.15001	5.78257	0.15041	4.72438	0.15017	4.9656	0.14946	5.20751
0.091	0.55625	0.092	1.74063	0.092	0.959375	0.1519	3.23096	0.15196	5.71924	0.15202	5.74435	0.152	5.01998	0.15225	5.54849	0.1521	5.88006	0.15205	4.78633	0.15197	5.03484	0.1517	5.29812
0.092	0.55625	0.093	1.75937	0.093	0.99375	0.1542	3.32078	0.15409	5.81422	0.1542	5.84126	0.15416	5.11497	0.15401	5.62308	0.15417	5.97667	0.15415	4.87035	0.15413	5.12045	0.15405	5.39362
0.094	0.575	0.094	1.79375	0.094	1.00625	0.15609	3.39307	0.15608	5.90227	0.15657	5.94758	0.15655	5.22106	0.15616	5.71725	0.15658	6.09169	0.15649	4.96344	0.15625	5.20454	0.15583	5.46366
0.095	0.584375	0.095	1.82187	0.095	1.03125	0.15824	3.47761	0.15816	5.99544	0.15834	6.02396	0.15836	5.29843	0.15842	5.81571	0.15838	6.17509	0.15885	5.05744	0.15861	5.3008	0.15775	5.54114
0.096	0.584375	0.097	1.85625	0.097	1.02812	0.1603	3.55835	0.16039	6.0946	0.16023	6.10879	0.16028	5.38337	0.16066	5.91074	0.16036	6.26861	0.16047	5.1187	0.16031	5.36722	0.16001	5.6331
0.098	0.60625	0.098	1.90313	0.098	1.05312	0.16269	3.65421	0.16263	6.194	0.16247	6.20957	0.16242	5.47924	0.1624	5.96455	0.16254	6.37255	0.16254	5.2012	0.16242	5.45416	0.16234	5.72845
0.099	0.615625	0.099	1.925	0.099	1.075	0.16451	3.72339	0.16434	6.26867	0.16494	6.32002	0.1648	5.58614	0.16434	6.04628	0.16494	6.48753	0.16491	5.29545	0.1646	5.54282	0.16419	5.80174
0.1	0.640625	0.1	1.95938	0.1	1.09375	0.16654	3.8044	0.16653	6.36644	0.16676	6.39619	0.16678	5.67303	0.16663	6.14939	0.16661	6.56465	0.16718	5.3853	0.16698	5.64086	0.16608	5.87822
0.101	0.640625	0.102	1.98125	0.102	1.10625	0.16865	3.88802	0.16868	6.46236	0.16881	6.45588	0.16857	5.75144	0.16906	6.25866	0.16865	6.662	0.16882	5.44819	0.16867	5.7078	0.1683	5.96965
0.103	0.6625	0.103	2.025	0.103	1.13437	0.17101	3.98429	0.17102	6.56767	0.17075	6.54436	0.17071	5.84881	0.1707	6.32757	0.17084	6.76656	0.17079	5.52714	0.17064	5.78878	0.17066	6.06587
0.104	0.6625	0.104	2.05313	0.104	1.15312	0.17291	4.05837	0.17277	6.6449	0.1733	6.66115	0.17304	5.95577	0.17273	6.41995	0.17318	6.87925	0.17317	5.62446	0.17279	5.87698	0.17255	6.14129
0.105	0.6875	0.105	2.09063	0.105	1.16562	0.17483	4.13579	0.17479	6.73611	0.17508	6.7381	0.17508	6.04797	0.17493	6.52039	0.17501	6.96506	0.17558	5.7227	0.17532	5.98202	0.17438	6.21568
0.106	0.69375	0.107	2.10938	0.107	1.19063	0.17695	4.22196	0.17701	6.83567	0.17699	6.8243	0.17683	6.12633	0.17731	6.63029	0.17692	7.05622	0.17716	5.78377	0.17708	6.05191	0.17664	6.31044
0.108	0.703125	0.108	2.15313	0.108	1.20625	0.17936	4.32154	0.17932	6.93991	0.17925	6.92735	0.17891	6.22268	0.17899	6.70395	0.17908	7.1605	0.17929	5.87032	0.179	6.13029	0.17892	6.40435
0.109	0.721875	0.109	2.17813	0.109	1.24062	0.18119	4.3929	0.18104	7.01522	0.18162	7.0366	0.18144	6.34098	0.18103	6.79818	0.18146	7.2781	0.1815	5.95978	0.18112	6.21878	0.18088	6.48447
0.11	0.740625	0.11	2.21875	0.11	1.25313	0.18312	4.47211	0.18305	7.10568	0.18343	7.11678	0.18345	6.43211	0.18331	6.90277	0.18332	7.36765	0.18371	6.04967	0.18357	6.32254	0.1827	6.55901
0.111	0.75	0.112	2.24375	0.112	1.27187	0.18521	4.55756	0.18528	7.2067	0.18529	7.20297	0.18525	6.5138	0.18577	7.01675	0.18515	7.45669	0.18546	6.11898	0.18536	6.39551	0.18502	6.65589
0.113	0.765625	0.113	2.29062	0.113	1.29062	0.18758	4.65616	0.18763	7.31387	0.18755	7.30767	0.18738	6.612	0.18742	7.08959	0.18737	7.56754	0.1875	6.20151	0.18727	6.47584	0.1873	6.75102
0.114	0.78125	0.114	2.31875	0.114	1.31875	0.18957	4.73625	0.18937	7.39085	0.18991	7.41682	0.1898	6.72394	0.1894	7.18041	0.18984	7.69038	0.18981	6.29602	0.18951	6.57002	0.18938	6.83713
0.115	0.7875	0.115	2.35938	0.115	1.34688	0.19139	4.81012	0.19134	7.4797	0.19179	7.50127	0.19179	6.8132	0.19172	7.28871	0.19172	7.78061	0.19204	6.38652	0.19199	6.67561	0.19113	6.90795
0.116	0.809375	0.117	2.38125	0.117	1.375	0.19353	4.89894	0.19358	7.58283	0.19359	7.5841	0.19352	6.88856	0.19407	7.39741	0.19385	7.85128	0.19385	6.45841	0.19381	6.74991	0.19333	7.00067
0.118	0.834375	0.118	2.43438	0.118	1.39062	0.19584	4.99599	0.19589	7.68816	0.19585	7.68925	0.19603	6.97508	0.1958	7.47439	0.1956	7.93427	0.19578	6.5368	0.19567	6.82727	0.19568	7.09823
0.119	0.85	0.119	2.45938	0.119	1.4125	0.19792	5.08161	0.19792	7.74525	0.19823	7.79977	0.19794	7.06127	0.19767	7.56139	0.1982	8.06812	0.19804	6.63007	0.19792	6.92216	0.1978	7.18383
0.12	0.85	0.12	2.48438	0.12	1.44375	0.19965	5.15266	0.19939	7.81107	0.20011	7.88295	0.2002	7.16994	0.2	7.67396	0.20004	8.15913	0.20026	6.72121	0.20034	7.02288	0.1996	7.23708
0.121	0.865625	0.122	2.52813	0.122	1.46562	0.20176	5.24216	0.20185	7.92876	0.20192	7.96734	0.20184	7.24464	0.20242	7.79177	0.2019	8.25179	0.20222	6.79989	0.20217	7.09665	0.2016	7.31518
0.123	0.8875	0.123	2.55	0.123	1.48437	0.2042	5.34627	0.20427	8.04334	0.20417	8.07324	0.20407	7.35189	0.2042	7.87533	0.20415	8.36732	0.20415	6.87695	0.20395	7.1698	0.2039	7.41651
0.124	0.896875	0.124	2.59688	0.124	1.51562	0.2063	5.43335	0.20608	8.12662	0.20647	8.18093	0.20642	7.46398	0.2061	7.96739	0.20652	8.49051	0.20657	6.95453	0.20621	7.26807	0.20604	7.50903
0.125	0.921875	0.125	2.63437	0.125	1.54063	0.20806	5.50505	0.20801	8.21723	0.20847	8.27299	0.20852	7.56229	0.20836	8.08002	0.2084	8.58585	0.20851	7.02543	0.20861	7.37329	0.20781	7.58482
0.126	0.95625	0.127	2.65938	0.127	1.5625	0.21018	5.59471	0.21025	8.32312	0.21026	8.35604	0.21015	7.6367	0.21062	8.19183	0.21021	8.67812	0.21061	7.11256	0.21061	7.46032	0.20997	7.67964
0.128	0.98125	0.128	2.7	0.128	1.5875	0.21259	5.69763	0.21265	8.43703	0.21258	8.46649	0.2124	7.74421	0.21243	8.2798	0.21245	8.79505	0.21257	7.19343	0.21233	7.53344	0.21215	7.77585
0.129	0.9875	0.129	2.72812	0.129	1.61875	0.21462	5.7813	0.21438	8.51594	0.21486	8.57425	0.21472	7.8545	0.21432	8.37247	0.21479	8.91691	0.21482	7.28802	0.21462	7.63528	0.21433	7.87136
0.13	1.01562	0.13	2.77813	0.13	1.64062	0.21636	5.85268	0.21639	8.61051	0.21695	8.67265	0.21686	7.9551	0.21666	8.49015	0.21677	9.01803	0.21689	7.37328	0.21685	7.73453	0.21612	7.94889
0.131	1.04062	0.132	2.80625	0.132	1.65938	0.21863	5.94914	0.21861	8.71639	0.21868	8.75267	0.21849	8.03037	0.21893	8.60382	0.21852	9.10716	0.21894	7.45909	0.21882	7.82178	0.21825	8.04261
0.132	1.07812	0.133	2.85312	0.133	1.69688	0.22091	6.04636	0.221	8.8318	0.22091	8.86046	0.22069	8.13824	0.22081	8.69681	0.22079	9.22563	0.2209	7.54103	0.22061	7.90092	0.2205	8.14228
0.134	1.1	0.134	2.87813	0.134	1.725	0.22299	6.13358	0.22272	8.91165	0.22321	8.96892	0.22298	8.25074	0.22266	8.78906	0.22311	9.34552	0.22311	7.63422	0.22284	8.00257	0.22262	8.2369
0.135	1.125	0.135	2.91875	0.135	1.75313	0.22468	6.19948	0.22466	9.00475	0.22533	9.06869	0.22514	8.35602	0.22489	8.90364	0.22512	9.4482	0.22526	7.72457	0.22519	8.11022	0.22447	8.31903
0.136	1.15	0.137	2.94687	0.137	1.76562	0.22691	6.26028	0.22689	9.11228	0.22706	9.14995	0.22685	8.43783	0.22714	9.01847	0.2268	9.53412	0.2274	7.81389	0.22718	8.20018	0.22651	8.41156
0.138	1.17812	0.138	2.99063	0.138	1.80312	0.22907	6.35556	0.22927	9.22758	0.22923	9.25619	0.22906	8.54876	0.22914	9.11877	0.22902	9.65164	0.22923	7.88841	0.2289	8.27772	0.22866	8.50958
0.139	1.2125	0.139	3.025	0.139	1.825	0.23137	6.45461	0.2311	9.31314	0.23142	9.36196	0.23141	8.66595	0.23102	9.21313	0.23133	9.7729	0.23146	7.98229	0.23115	8.38242	0.23097	8.61447
0.14	1.24375	0.14	3.05313	0.14	1.85937	0.233	6.52179	0.23298	9.40294	0.2336	9.46808	0.23356	8.77304	0.23328	9.32943	0.23339	9.87994	0.23354	8.06911	0.23339	8.48646	0.23296	8.70367
0.141	1.27187	0.142	3.09375	0.142	1.89062	0.23518	6.61675	0.23527	9.50408	0.23542	9.55449	0.23533	8.85939	0.23554	9.4446	0.23519	9.97238	0.23575	8.16203	0.23546	8.58137	0.23492	8.79199
0.143	1.29688	0.143	3.13125	0.143	1.90625	0.23749	6.71603	0.23752	9.61217	0.23754	9.65816	0.23742	8.96494	0.23757	9.54741	0.23747	10.0929	0.2376	8.23756	0.23732	8.66595	0.23705	8.8888
0.144	1.32812	0.144	3.18438	0.144	1.93125	0.23969	6.80873	0.23945	9.70363	0.2397	9.76292	0.23973	9.08061	0.2394	9.63949	0.23979	10.215	0.23971	8.32693	0.2395	8.76796	0.23934	8.99328
0.145	1.35	0.145	3.20312	0.145	1.96562	0.24135	6.87622	0.24127	9.79145	0.24187	9.86802	0.24194	9.19007	0.24169	9.75817	0.24192	10.326	0.24179	8.41401	0.24177	8.87342	0.24128	9.08081
0.146	1.38438	0.147	3.25	0.147	2	0.24348	6.96907	0.24354	9.90284	0.2437	9.95483	0.24372	9.27814	0.24382	9.86694	0.2436	10.4116	0.244	8.50789	0.24389	8.97162	0.24321	9.16742
0.148	1.4	0.148	3.275	0.148	2.03437	0.24578	7.06914	0.24578	10.0113	0.24582	10.0586	0.24574	9.38119	0.24584	9.97143	0.24583	10.5296	0.24591	8.58742	0.24568	9.05291	0.24541	9.26869
0.149	1.43437	0.149	3.31875	0.149	2.05	0.24796	7.1627	0.2478	10.1081	0.24804	10.1658	0.24803	9.49925	0.24774	10.069	0.24813	10.6501	0.24801	8.67637	0.24794	9.15932	0.24768	9.37418
0.15	1.46562	0.15	3.35625	0.15	2.0875	0.2497	7.23519	0.24963	10.1961	0.25015	10.2691	0.25015	9.60752	0.25002	10.1892	0.25023	10.7598	0.25011	8.76477	0.25005	9.25767	0.24968	9.46634
0.151	1.49375	0.152	3.4	0.152	2.12188	0.25184	7.32839	0.25196	10.3105	0.25205	10.3613	0.25207	9.70487	0.25215	10.299	0.25202	10.8531	0.25238	8.86136	0.25215	9.35642	0.25157	9.5533
0.153	1.51875	0.153	3.44063	0.153	2.13438	0.25418	7.43072	0.25423	10.4201	0.25403	10.4587	0.25405	9.80581	0.2543	10.4108	0.25412	10.9654	0.25433	8.94295	0.254	9.44299	0.25371	9.65296
0.154	1.54687	0.154	3.4875	0.154	2.17188	0.25634	7.52303	0.25627	10.5178	0.25623	10.5678	0.25629	9.92119	0.25614	10.5047	0.25637	11.0871	0.25646	9.0331	0.25628	9.55144	0.25606	9.76283
0.155	1.5875	0.155	3.51563	0.155	2.2125	0.25815	7.59869	0.25803	10.602	0.25849	10.6796	0.25843	10.0314	0.25832	10.619	0.25851	11.2021	0.25851	9.11853	0.25842	9.65262	0.25809	9.85662
0.156	1.60313	0.157	3.55	0.157	2.2375	0.26025	7.69069	0.26028	10.7123	0.26054	10.7788	0.26036	10.129	0.2604	10.7264	0.26035	11.2994	0.26087	9.21933	0.26056	9.75296	0.25983	9.93615
0.158	1.63125	0.158	3.59375	0.158	2.27187	0.26251	7.78714	0.2626	10.8254	0.26247	10.8737	0.26235	10.2318	0.2626	10.8412	0.26247	11.4132	0.26272	9.29609	0.26248	9.84307	0.26194	10.0347
0.159	1.6625	0.159	3.63125	0.159	2.3125	0.26477	7.88321	0.26463	10.9225	0.26461	10.9795	0.26457	10.346	0.26456	10.9425	0.26463	11.5298	0.26464	9.37691	0.26453	9.93961	0.26431	10.1453
0.16	1.68437	0.16	3.65938	0.16	2.33125	0.26654	7.94123	0.26642	11.0095	0.26685	11.0899	0.26672	10.4574	0.2666	11.0486	0.26677	11.6449	0.2668	9.46857	0.2667	10.0421	0.2665	10.2464
0.161	1.71875	0.162	3.7	0.162	2.3625	0.26849	8.02924	0.26858	11.1168	0.26888	11.1879	0.26872	10.5618	0.26865	11.1562	0.26866	11.7454	0.26914	9.5695	0.26883	10.1418	0.26821	10.3233
0.163	1.74375	0.163	3.74063	0.163	2.38438	0.27083	8.13462	0.2708	11.2272	0.27077	11.28	0.27061	10.6597	0.27083	11.2713	0.27072	11.8558	0.27113	9.65315	0.27086	10.2371	0.27024	10.4183
0.164	1.76875	0.164	3.775	0.164	2.42812	0.27294	8.22884	0.27291	11.3315	0.27297	11.3883	0.27276	10.7736	0.27283	11.3755	0.27298	11.9773	0.27299	9.7309	0.27287	10.3324	0.27259	10.5296
0.165	1.80625	0.165	3.81875	0.165	2.45312	0.27492	8.31693	0.27478	11.4228	0.27518	11.4989	0.27502	10.8929	0.2749	11.4849	0.27503	12.0878	0.27515	9.82308	0.27493	10.4296	0.27478	10.6329
0.166	1.82188	0.167	3.85312	0.167	2.4875	0.27686	8.40364	0.2769	11.5279	0.27729	11.603	0.27722	11.0087	0.277	11.5958	0.27703	12.1962	0.27748	9.92372	0.27706	10.5312	0.27645	10.7087
0.167	1.86562	0.168	3.90938	0.168	2.51875	0.27908	8.5055	0.27904	11.634	0.27914	11.6946	0.27903	11.1018	0.27925	11.7153	0.27898	12.3022	0.27939	10.0035	0.27917	10.632	0.27862	10.8124
0.169	1.88438	0.169	3.9375	0.169	2.55	0.28123	8.60273	0.28122	11.7419	0.28124	11.7994	0.2812	11.2172	0.28126	11.8208	0.28113	12.4203	0.28125	10.0808	0.28114	10.7259	0.28096	10.9229
0.17	1.92187	0.17	3.97188	0.17	2.57812	0.28322	8.6929	0.28306	11.8313	0.28363	11.9196	0.28333	11.3288	0.28334	11.9307	0.2834	12.5446	0.28343	10.1746	0.28328	10.8282	0.28327	11.0317
0.171	1.93437	0.172	4.01875	0.172	2.60938	0.28515	8.77976	0.28518	11.9365	0.28568	12.02	0.28556	11.4465	0.28539	12.0386	0.28552	12.6603	0.28577	10.2755	0.28546	10.9326	0.28485	11.1028
0.172	1.97188	0.173	4.05312	0.173	2.64062	0.28739	8.88301	0.28739	12.0455	0.28741	12.1056	0.28735	11.538	0.28769	12.1613	0.28739	12.7605	0.28777	10.3604	0.28758	11.0337	0.28703	11.2068
0.174	1.9875	0.174	4.10938	0.174	2.67188	0.28956	8.98281	0.28947	12.1495	0.28951	12.2103	0.28955	11.6546	0.28967	12.2665	0.28955	12.8787	0.28952	10.4331	0.28959	11.1299	0.28937	11.3174
0.175	2.0125	0.175	4.12812	0.175	2.7125	0.29156	9.07524	0.2914	12.2452	0.29185	12.327	0.29166	11.766	0.29155	12.3655	0.29175	12.9986	0.29166	10.526	0.29167	11.2291	0.29159	11.4222
0.176	2.05625	0.177	4.18125	0.177	2.7375	0.29342	9.16034	0.29342	12.3472	0.29407	12.4359	0.29395	11.889	0.29368	12.4803	0.29384	13.1125	0.29398	10.6265	0.29389	11.3359	0.29319	11.4951
0.178	2.07812	0.178	4.2125	0.178	2.76875	0.29556	9.26105	0.29559	12.4565	0.29576	12.5172	0.29572	11.9818	0.29596	12.6025	0.29568	13.2106	0.29612	10.7191	0.29604	11.4399	0.29527	11.5951
0.179	2.10313	0.179	4.25312	0.179	2.8	0.29782	9.36729	0.29785	12.5704	0.29783	12.6209	0.29784	12.0964	0.2981	12.7183	0.2979	13.3326	0.29777	10.7888	0.29782	11.5241	0.29766	11.7104
0.18	2.13125	0.18	4.3	0.18	2.8375	0.30003	9.47044	0.29988	12.6711	0.30007	12.7331	0.30006	12.2151	0.29989	12.812	0.30006	13.4509	0.3	10.8871	0.29993	11.6273	0.29996	11.8215
0.181	2.15	0.182	4.35625	0.182	2.8625	0.30186	9.55359	0.30185	12.77	0.30241	12.8506	0.30239	12.3407	0.30199	12.9257	0.30227	13.5731	0.30246	10.9972	0.30221	11.7384	0.30157	11.8957
0.183	2.19062	0.183	4.39062	0.183	2.89062	0.304	9.65411	0.30396	12.8758	0.30401	12.9278	0.30403	12.4254	0.30431	13.0512	0.30401	13.6672	0.30449	11.0856	0.30439	11.8444	0.30372	12.0001
0.184	2.19688	0.184	4.41875	0.184	2.93438	0.30614	9.75384	0.30622	12.9892	0.30617	13.037	0.30607	12.5356	0.30638	13.1622	0.3062	13.7884	0.30623	11.1606	0.30622	11.9323	0.30597	12.1088
0.185	2.23125	0.185	4.46562	0.185	2.96875	0.30839	9.85895	0.30818	13.0865	0.3085	13.1546	0.3083	12.6551	0.30815	13.2552	0.30847	13.9138	0.30842	11.2587	0.30825	12.0314	0.30816	12.2144
0.186	2.2625	0.187	4.50625	0.187	2.99688	0.31015	9.93875	0.31017	13.1859	0.31086	13.2726	0.31077	12.7875	0.31028	13.3711	0.31068	14.036	0.31068	11.3596	0.31055	12.144	0.30984	12.2931
0.188	2.29063	0.188	4.55	0.188	3.0375	0.31235	10.0419	0.31229	13.2924	0.31241	13.3465	0.31241	12.8717	0.31261	13.4975	0.31233	14.1239	0.31286	11.4579	0.31274	12.2506	0.31195	12.3955
0.189	2.31875	0.189	4.58437	0.189	3.06875	0.31449	10.1426	0.31456	13.4082	0.31455	13.4543	0.31439	12.9784	0.31473	13.6117	0.31443	14.2398	0.31448	11.5275	0.31443	12.3309	0.31428	12.5081
0.19	2.34063	0.19	4.65	0.19	3.09063	0.31676	10.2503	0.31662	13.5125	0.31693	13.574	0.31657	13.0963	0.31643	13.7021	0.31673	14.3661	0.31671	11.628	0.31655	12.4346	0.31648	12.6142
0.191	2.36562	0.192	4.66875	0.192	3.1375	0.31851	10.3311	0.31845	13.605	0.31918	13.6858	0.31901	13.2291	0.31855	13.8176	0.31908	14.4958	0.31909	11.7354	0.31877	12.5439	0.31816	12.6939
0.193	2.3875	0.193	4.725	0.193	3.16563	0.3207	10.4361	0.32062	13.7156	0.32074	13.7608	0.32065	13.3146	0.32079	13.9394	0.3207	14.5806	0.32129	11.8344	0.32111	12.6595	0.32026	12.7965
0.194	2.425	0.194	4.76875	0.194	3.20937	0.32281	10.5356	0.32298	13.837	0.32283	13.8677	0.32271	13.4265	0.32305	14.0624	0.32269	14.6907	0.32286	11.9017	0.32274	12.7368	0.32253	12.908
0.195	2.44688	0.195	4.8	0.195	3.23438	0.32519	10.6494	0.32499	13.9377	0.32516	13.9861	0.32498	13.5494	0.32473	14.1511	0.325	14.8184	0.32509	12.0036	0.32479	12.8381	0.32467	13.0119
0.196	2.48125	0.197	4.83437	0.197	3.275	0.32685	10.7246	0.32675	14.0261	0.32754	14.1073	0.32745	13.6841	0.32683	14.2653	0.32734	14.9491	0.32743	12.11	0.32701	12.9474	0.3266	13.1053
0.198	2.5125	0.198	4.88125	0.198	3.2875	0.32891	10.8234	0.32884	14.1332	0.32917	14.186	0.32913	13.7719	0.3293	14.4016	0.32895	15.0351	0.32961	12.2077	0.32937	13.0637	0.32864	13.204
0.199	2.53437	0.199	4.925	0.199	3.33125	0.33108	10.9256	0.33125	14.2555	0.33127	14.2937	0.33108	13.8773	0.33149	14.5209	0.33108	15.1538	0.33126	12.2795	0.33106	13.1446	0.33084	13.3111
0.2	2.56562	0.2	4.97187	0.2	3.36875	0.33354	11.0431	0.33342	14.3644	0.3335	14.4062	0.33337	14.0018	0.33313	14.6072	0.33341	15.2826	0.33337	12.3759	0.33309	13.2443	0.33313	13.4225
0.201	2.59375	0.202	5.01562	0.202	3.40937	0.33526	11.1201	0.33511	14.4483	0.33574	14.5196	0.33577	14.1322	0.33528	14.7249	0.3358	15.415	0.33565	12.4809	0.33547	13.3625	0.33496	13.5099
0.203	2.61562	0.203	5.05625	0.203	3.4375	0.33718	11.2112	0.33713	14.5516	0.33742	14.6018	0.33749	14.2229	0.33752	14.8485	0.33733	15.4958	0.33786	12.5819	0.33778	13.4768	0.33704	13.6106
0.204	2.64375	0.204	5.10312	0.204	3.47813	0.33937	11.3161	0.33944	14.671	0.3395	14.7086	0.33935	14.3238	0.3398	14.9735	0.3395	15.6161	0.33954	12.6565	0.33949	13.5585	0.33924	13.7185
0.205	2.67812	0.205	5.13437	0.205	3.50938	0.34178	11.432	0.34173	14.7881	0.34177	14.8229	0.34163	14.45	0.34139	15.0573	0.34179	15.7425	0.34165	12.7536	0.3415	13.6575	0.34134	13.8207
0.206	2.69688	0.207	5.18125	0.207	3.5375	0.34353	11.5132	0.34336	14.8691	0.34402	14.9373	0.34411	14.587	0.34358	15.1785	0.34411	15.8704	0.34393	12.8592	0.34373	13.7681	0.34334	13.9184
0.208	2.74375	0.208	5.225	0.208	3.57812	0.34552	11.6084	0.34554	14.9818	0.34579	15.0242	0.34587	14.6809	0.34593	15.3079	0.34571	15.9559	0.34619	12.9637	0.34609	13.8863	0.34531	14.0148
0.209	2.76562	0.209	5.27812	0.209	3.6125	0.34774	11.715	0.34789	15.103	0.34776	15.126	0.34778	14.7855	0.34823	15.4338	0.34771	16.0673	0.34791	13.0416	0.34778	13.9679	0.34761	14.1285
0.21	2.79063	0.21	5.32187	0.21	3.64062	0.35023	11.8354	0.35016	15.2191	0.35007	15.2439	0.35004	14.9111	0.34978	15.5152	0.35008	16.2007	0.35004	13.141	0.34976	14.0653	0.3497	14.2302
0.211	2.82188	0.212	5.375	0.212	3.68125	0.35198	11.9152	0.35177	15.2989	0.35225	15.3547	0.35228	15.034	0.3519	15.6324	0.35246	16.3338	0.3524	13.2521	0.35213	14.1829	0.35184	14.3349
0.212	2.85	0.213	5.41562	0.213	3.72813	0.35385	12.0043	0.35392	15.4096	0.3542	15.4527	0.35412	15.1339	0.35431	15.7651	0.35413	16.4233	0.35461	13.3548	0.35452	14.3016	0.35366	14.4224
0.214	2.88125	0.214	5.45312	0.214	3.76562	0.3562	12.1176	0.35626	15.53	0.35617	15.5527	0.356	15.2358	0.35655	15.8877	0.35616	16.5363	0.35643	13.4389	0.35616	14.3804	0.35591	14.5333
0.215	2.91875	0.215	5.49375	0.215	3.79688	0.35855	12.2298	0.35851	15.645	0.35842	15.6682	0.35835	15.3658	0.35818	15.9735	0.35843	16.6627	0.35836	13.5284	0.35812	14.477	0.35796	14.633
0.216	2.9375	0.217	5.53437	0.217	3.83438	0.36034	12.3134	0.3601	15.7244	0.36069	15.7828	0.3606	15.4894	0.36022	16.0855	0.36063	16.7853	0.36064	13.6377	0.36056	14.5986	0.36015	14.7398
0.217	2.97187	0.218	5.59062	0.218	3.85625	0.36215	12.4	0.36219	15.8332	0.36254	15.8739	0.36248	15.5918	0.36252	16.2134	0.3624	16.8818	0.36284	13.7413	0.36281	14.7092	0.36201	14.829
0.219	3.00625	0.219	5.61562	0.219	3.90937	0.36444	12.5124	0.36454	15.9557	0.36456	15.9769	0.36429	15.6904	0.36478	16.3379	0.36438	16.9911	0.36475	13.8304	0.36458	14.7946	0.36414	14.9334
0.22	3.03125	0.22	5.68125	0.22	3.95	0.36688	12.6314	0.3669	16.0785	0.36682	16.0917	0.36659	15.8197	0.36645	16.4266	0.36675	17.1243	0.36675	13.925	0.36646	14.8866	0.36619	15.0334
0.221	3.0625	0.222	5.72812	0.222	3.97813	0.36873	12.7187	0.36849	16.1584	0.3689	16.1974	0.36881	15.9424	0.3685	16.5394	0.36891	17.2434	0.36903	14.0337	0.36876	15.0018	0.36846	15.1459
0.223	3.10625	0.223	5.77187	0.223	4.00938	0.37059	12.8085	0.37063	16.2706	0.37093	16.3007	0.37087	16.056	0.37078	16.6657	0.37073	17.3431	0.37117	14.1349	0.37101	15.1136	0.3703	15.2343
0.224	3.13438	0.224	5.80625	0.224	4.0625	0.37283	12.9183	0.37286	16.3864	0.37286	16.3995	0.37268	16.154	0.37308	16.7932	0.37268	17.4517	0.37323	14.233	0.37287	15.2038	0.37248	15.3425
0.225	3.16563	0.225	5.85312	0.225	4.1	0.37512	13.03	0.37509	16.5023	0.37514	16.5173	0.37497	16.2822	0.37487	16.8901	0.375	17.5825	0.37516	14.3242	0.37472	15.2944	0.37456	15.4447
0.226	3.18438	0.227	5.9	0.227	4.13125	0.37696	13.1167	0.37675	16.5864	0.37727	16.6257	0.37722	16.4062	0.37688	17.0007	0.37716	17.7035	0.37724	14.4232	0.37703	15.4094	0.37684	15.5571
0.228	3.225	0.228	5.94687	0.228	4.18438	0.37881	13.2058	0.37883	16.6952	0.37938	16.7332	0.37925	16.5168	0.37924	17.1324	0.37914	17.8131	0.37942	14.5278	0.3793	15.5218	0.37876	15.6499
0.229	3.2625	0.229	5.99062	0.229	4.20625	0.38114	13.3204	0.38121	16.819	0.38123	16.8263	0.38108	16.616	0.38151	17.2574	0.38105	17.9182	0.38143	14.624	0.38126	15.6184	0.38088	15.755
0.23	3.29375	0.23	6.03437	0.23	4.2375	0.38341	13.43	0.38334	16.9292	0.38347	16.9411	0.38336	16.7427	0.38339	17.3595	0.38335	18.047	0.38332	14.7142	0.3831	15.7085	0.38298	15.8573
0.231	3.32188	0.232	6.0875	0.232	4.275	0.38531	13.5206	0.3851	17.0192	0.38553	17.0455	0.38547	16.8598	0.38522	17.4599	0.38558	18.1703	0.38542	14.8163	0.38546	15.8269	0.38531	15.9729
0.233	3.3625	0.233	6.12187	0.233	4.32188	0.38712	13.6084	0.38714	17.1269	0.3877	17.1556	0.38755	16.9752	0.38749	17.5869	0.38755	18.2777	0.3876	14.9209	0.38777	15.9415	0.38712	16.0605
0.234	3.3875	0.234	6.175	0.234	4.35938	0.38938	13.7205	0.38942	17.2464	0.38961	17.2521	0.38943	17.0789	0.38974	17.7124	0.38945	18.3822	0.38982	15.0281	0.38976	16.0399	0.38907	16.1568
0.235	3.43125	0.235	6.21875	0.235	4.40313	0.39164	13.8318	0.39161	17.361	0.39172	17.36	0.39171	17.2072	0.3917	17.8186	0.39171	18.5087	0.39164	15.1141	0.39151	16.1248	0.39126	16.2657
0.236	3.44375	0.237	6.25937	0.237	4.42813	0.39367	13.9301	0.39353	17.4604	0.39372	17.4618	0.39383	17.3252	0.3936	17.9223	0.39384	18.6269	0.39375	15.2166	0.39374	16.2371	0.39361	16.3824
0.238	3.50312	0.238	6.30312	0.238	4.48438	0.39553	14.02	0.39552	17.5631	0.39601	17.5806	0.39597	17.4439	0.39593	18.0527	0.39584	18.7377	0.39597	15.3243	0.39597	16.348	0.39551	16.4753
0.239	3.525	0.239	6.35312	0.239	4.5125	0.39772	14.1278	0.39782	17.684	0.39787	17.6737	0.39784	17.5464	0.39805	18.1691	0.39778	18.8447	0.39828	15.4374	0.39804	16.4502	0.39743	16.5697
0.24	3.55938	0.24	6.40312	0.24	4.55313	0.40001	14.2397	0.39999	17.7963	0.40004	17.7859	0.39998	17.6655	0.40013	18.2808	0.40007	18.973	0.40013	15.5261	0.39988	16.5404	0.39962	16.6785
0.241	3.59063	0.242	6.46562	0.242	4.59375	0.40212	14.3417	0.40189	17.8931	0.40212	17.8923	0.40212	17.7835	0.40252	18.3557	0.40221	19.0906	0.40219	15.6262	0.40213	16.653	0.40195	16.7941
0.243	3.62812	0.243	6.5	0.243	4.63125	0.40387	14.4246	0.40394	17.9994	0.40437	18.0077	0.40425	17.9015	0.40349	18.4014	0.40519	19.2022	0.40431	15.7289	0.4043	16.7602	0.40378	16.8831
0.244	3.6625	0.244	6.53125	0.244	4.68125	0.4062	14.5404	0.40612	18.1138	0.40634	18.1066	0.40624	18.011	0.40631	18.5656	0.4057	19.2178	0.40661	15.8423	0.40646	16.8677	0.40567	16.9754
0.245	3.70625	0.245	6.57812	0.245	4.70938	0.40829	14.6424	0.40826	18.2258	0.40841	18.2133	0.40829	18.1249	0.40836	18.68	0.40816	19.36	0.40836	15.926	0.40833	16.9583	0.40789	17.0856
0.246	3.74375	0.247	6.61562	0.247	4.74688	0.41036	14.7439	0.41023	18.3285	0.41054	18.3222	0.41032	18.2372	0.41016	18.7794	0.41052	19.4918	0.4104	16.0258	0.41041	17.0614	0.41026	17.2037
0.248	3.76875	0.248	6.66562	0.248	4.78437	0.41225	14.8358	0.41227	18.4356	0.41286	18.4409	0.41251	18.3596	0.41236	18.9038	0.41257	19.6054	0.41259	16.1324	0.41255	17.1673	0.41209	17.2925
0.249	3.8	0.249	6.71562	0.249	4.83125	0.41448	14.9476	0.41451	18.5543	0.4147	18.5312	0.41449	18.469	0.41448	19.0218	0.41456	19.715	0.41505	16.254	0.41464	17.2705	0.41399	17.3858
0.25	3.84375	0.25	6.75937	0.25	4.8625	0.41664	15.0533	0.41661	18.6639	0.41716	18.6297	0.41659	18.5869	0.41673	19.1482	0.41666	19.8323	0.41677	16.3356	0.41651	17.3625	0.41612	17.4912
0.251	3.87812	0.252	6.80625	0.252	4.91875	0.41878	15.1579	0.41872	18.7739	0.41858	18.6684	0.4187	18.7035	0.41852	19.2458	0.41863	19.9415	0.41882	16.4358	0.41856	17.4642	0.41849	17.609
0.252	3.9125	0.253	6.85938	0.253	4.9375	0.42066	15.2485	0.42055	18.8689	0.42073	18.7871	0.42091	18.8262	0.42063	19.3641	0.4209	20.0687	0.42101	16.5431	0.42076	17.5722	0.42048	17.7053
0.254	3.95312	0.254	6.91562	0.254	4.99688	0.42282	15.3566	0.42283	18.9887	0.42323	18.9167	0.42296	18.9353	0.42283	19.488	0.42283	20.1753	0.42346	16.6644	0.42335	17.6775	0.4222	17.7881
0.255	3.99063	0.255	6.95312	0.255	5.03437	0.42491	15.4584	0.42487	19.0944	0.42499	19.0057	0.42534	19.0103	0.42517	19.6202	0.42495	20.294	0.42514	16.7438	0.42483	17.7157	0.42448	17.9007
0.256	4.0125	0.257	7	0.257	5.0625	0.42704	15.5625	0.42707	19.2083	0.42712	19.1166	0.4265	19.0699	0.42709	19.7254	0.42704	20.4106	0.42704	16.8366	0.42647	17.7969	0.42776	18.0234
0.257	4.05625	0.258	7.04375	0.258	5.09063	0.42905	15.6604	0.42896	19.3051	0.42951	19.2408	0.42934	19.2348	0.42908	19.8358	0.42929	20.5358	0.4292	16.9431	0.42903	17.9272	0.42861	18.0476
0.259	4.08125	0.259	7.1	0.259	5.12812	0.43111	15.7619	0.43128	19.4104	0.43137	19.3339	0.4314	19.3499	0.43117	19.9529	0.43127	20.6449	0.43166	17.0658	0.43139	18.0458	0.43037	18.136
0.26	4.12812	0.26	7.14687	0.26	5.1625	0.43313	15.8606	0.43309	19.4609	0.43323	19.4304	0.43321	19.45	0.4335	20.0846	0.43335	20.7611	0.43347	17.1533	0.43342	18.1489	0.43289	18.264
0.261	4.15313	0.262	7.2	0.262	5.2	0.43526	15.9666	0.4348	19.5527	0.43545	19.5458	0.43532	19.569	0.43528	20.1826	0.43545	20.8775	0.43528	17.2408	0.43536	18.2474	0.4351	18.374
0.263	4.19688	0.263	7.24375	0.263	5.24375	0.43737	16.0705	0.43728	19.6853	0.43777	19.6662	0.43766	19.7021	0.43733	20.2971	0.43775	21.0058	0.4376	17.3562	0.43741	18.3523	0.43724	18.4801
0.264	4.24375	0.264	7.29688	0.264	5.28125	0.43937	16.1699	0.43936	19.7951	0.43973	19.7652	0.43978	19.8213	0.43943	20.4153	0.43965	21.1107	0.43997	17.473	0.43974	18.4722	0.43889	18.5602
0.265	4.27188	0.265	7.34375	0.265	5.31875	0.4415	16.275	0.44148	19.9065	0.44155	19.8591	0.4416	19.9228	0.44192	20.5558	0.44154	21.2151	0.44178	17.5602	0.44164	18.568	0.4412	18.6756
0.266	4.30938	0.267	7.3875	0.267	5.36563	0.44368	16.3831	0.44376	20.0277	0.44366	19.9692	0.44366	20.0391	0.44378	20.6575	0.44371	21.3365	0.44366	17.6521	0.44358	18.6669	0.44357	18.7932
0.268	4.35938	0.268	7.43125	0.268	5.40313	0.44579	16.4867	0.44565	20.1257	0.446	20.0913	0.44598	20.1708	0.44567	20.7621	0.44604	21.4676	0.44597	17.7664	0.44568	18.7737	0.44563	18.8949
0.269	4.38438	0.269	7.48125	0.269	5.45	0.4478	16.5855	0.44779	20.2392	0.44808	20.1965	0.44808	20.2883	0.44786	20.8856	0.44809	21.5812	0.44842	17.8881	0.44807	18.8964	0.44727	18.9737
0.27	4.41563	0.27	7.54063	0.27	5.4875	0.44988	16.6883	0.44986	20.3477	0.44978	20.2831	0.44982	20.3842	0.45027	21.0214	0.44989	21.6799	0.45026	17.9756	0.45015	19.0016	0.44954	19.0869
0.271	4.45625	0.272	7.575	0.272	5.54375	0.45213	16.8006	0.45222	20.4729	0.45202	20.4011	0.45196	20.5051	0.45214	21.1239	0.45205	21.801	0.45202	18.0614	0.45195	19.0919	0.4519	19.2041
0.273	4.49375	0.273	7.63125	0.273	5.56562	0.45423	16.9039	0.45401	20.5655	0.45447	20.5291	0.45427	20.6356	0.45395	21.2246	0.45437	21.9302	0.45433	18.1756	0.45408	19.2001	0.45406	19.3098
0.274	4.525	0.274	7.675	0.274	5.60625	0.45605	16.9928	0.45601	20.6715	0.45648	20.6307	0.45642	20.7571	0.45604	21.3424	0.45635	22.0394	0.45731	18.2925	0.4565	19.3248	0.45564	19.3851
0.275	4.55938	0.275	7.73438	0.275	5.64375	0.45811	17.0957	0.45815	20.7856	0.4582	20.7185	0.45816	20.8534	0.45849	21.4815	0.45814	22.1369	0.45843	18.323	0.45853	19.4266	0.45782	19.4942
0.276	4.60625	0.277	7.78437	0.277	5.67813	0.46043	17.2123	0.4605	20.911	0.46043	20.835	0.46023	20.9701	0.46045	21.5908	0.46035	22.2598	0.45994	18.3975	0.46023	19.5107	0.46015	19.6097
0.278	4.64375	0.278	7.82188	0.278	5.71563	0.46262	17.3211	0.46245	21.0139	0.46266	20.9505	0.46247	21.097	0.4622	21.6875	0.46267	22.3891	0.46263	18.5342	0.46232	19.6185	0.46227	19.7134
0.279	4.69375	0.279	7.875	0.279	5.775	0.46443	17.41	0.46435	21.1143	0.46485	21.0636	0.46475	21.2264	0.4644	21.812	0.46471	22.5013	0.46509	18.657	0.46465	19.7382	0.46393	19.7926
0.28	4.71875	0.28	7.91563	0.28	5.79688	0.46647	17.5117	0.46648	21.2271	0.46647	21.1445	0.46641	21.3169	0.46683	21.9495	0.46646	22.597	0.46693	18.7458	0.46682	19.8493	0.46612	19.9017
0.281	4.75938	0.282	7.97813	0.282	5.85938	0.46877	17.6269	0.46887	21.355	0.46872	21.263	0.46851	21.4364	0.46877	22.0569	0.4686	22.7158	0.46873	18.8347	0.46851	19.933	0.46842	20.0153
0.283	4.8	0.283	8.01562	0.283	5.8875	0.47092	17.7334	0.47068	21.4486	0.47114	21.3879	0.47095	21.5754	0.47051	22.1533	0.47089	22.8432	0.47106	18.9512	0.47065	20.0429	0.47059	20.1225
0.284	4.84063	0.284	8.075	0.284	5.925	0.47263	17.8161	0.47257	21.5484	0.47499	21.5148	0.47319	21.7014	0.47281	22.284	0.47302	22.9608	0.47338	19.0662	0.47302	20.1647	0.47231	20.2056
0.285	4.875	0.285	8.12812	0.285	5.98125	0.47479	17.9249	0.47485	21.6699	0.47521	21.5034	0.47481	21.7901	0.47528	22.4241	0.47472	23.0521	0.47522	19.1553	0.47515	20.2729	0.47453	20.3162
0.286	4.90625	0.287	8.16875	0.287	6.01875	0.47706	18.0377	0.47712	21.7902	0.47581	21.5149	0.47694	21.9107	0.47725	22.5336	0.4769	23.1737	0.47697	19.2403	0.47683	20.3568	0.47686	20.4315
0.288	4.95	0.288	8.20312	0.288	6.05313	0.47927	18.148	0.47906	21.8921	0.47886	21.6763	0.47917	22.0372	0.47892	22.6252	0.47936	23.3112	0.47927	19.3567	0.47899	20.4683	0.47905	20.5397
0.289	4.9875	0.289	8.26562	0.289	6.09687	0.48095	18.2287	0.48085	21.9861	0.48179	21.8287	0.48151	22.1705	0.48115	22.7529	0.48147	23.4265	0.48157	19.4714	0.48146	20.5959	0.4808	20.624
0.29	5.02813	0.29	8.325	0.29	6.13125	0.48305	18.334	0.48304	22.103	0.48321	21.8971	0.48312	22.2591	0.48354	22.8892	0.48315	23.5166	0.48351	19.5664	0.48363	20.7065	0.48282	20.7241
0.291	5.0625	0.292	8.375	0.292	6.17813	0.48524	18.4418	0.48539	22.2285	0.48532	22.0102	0.48521	22.3776	0.48556	23.0034	0.48531	23.6365	0.48526	19.6521	0.48524	20.7862	0.4851	20.8384
0.292	5.10313	0.293	8.41563	0.293	6.21563	0.48851	18.5573	0.48737	22.3316	0.48769	22.1353	0.48761	22.5148	0.48725	23.0957	0.48756	23.7614	0.48759	19.7688	0.48736	20.8956	0.48729	20.9465
0.294	5.14375	0.294	8.48125	0.294	6.25938	0.48892	18.5603	0.48914	22.4244	0.48987	22.248	0.48994	22.6469	0.48947	23.2224	0.4898	23.8859	0.48988	19.8831	0.48978	21.021	0.48915	21.0368
0.295	5.18438	0.295	8.51562	0.295	6.29063	0.49102	18.6719	0.49136	22.5433	0.49151	22.3302	0.49148	22.7301	0.49191	23.3614	0.49141	23.9741	0.49191	19.9826	0.49192	21.1298	0.49123	21.1392
0.296	5.22813	0.297	8.57812	0.297	6.34687	0.49372	18.8102	0.49386	22.6773	0.49363	22.4424	0.49358	22.8498	0.49396	23.4764	0.4936	24.1001	0.49372	20.0704	0.49355	21.211	0.49343	21.2489
0.297	5.27813	0.298	8.625	0.298	6.38125	0.496	18.9245	0.49582	22.7793	0.49596	22.5645	0.49594	22.9838	0.49561	23.5667	0.49603	24.24	0.49601	20.1843	0.49565	21.3185	0.49564	21.3583
0.299	5.30938	0.299	8.67188	0.299	6.41875	0.49764	19.0032	0.49754	22.8691	0.49815	22.6782	0.49823	23.1129	0.49791	23.6983	0.49824	24.3659	0.49824	20.2941	0.49811	21.4456	0.49761	21.4545
0.3	5.35	0.3	8.725	0.3	6.47187	0.49973	19.1092	0.49977	22.9889	0.49988	22.7661	0.49996	23.2081	0.50022	23.8287	0.49975	24.448	0.50025	20.3932	0.50034	21.5593	0.49962	21.553
0.301	5.4	0.302	8.77187	0.302	6.5125	0.50199	19.2238	0.50203	23.1091	0.50208	22.8837	0.50183	23.3131	0.50219	23.9383	0.50198	24.5774	0.50199	20.4777	0.50192	21.6371	0.50167	21.653
0.303	5.4375	0.303	8.84062	0.303	6.54375	0.50431	19.3408	0.5042	23.2243	0.50441	23.0058	0.50422	23.4508	0.50381	24.0276	0.50435	24.7125	0.50434	20.5958	0.50411	21.7504	0.50389	21.7629
0.304	5.47813	0.304	8.88438	0.304	6.59063	0.50597	19.421	0.50578	23.3066	0.50663	23.1209	0.50642	23.5751	0.50618	24.1654	0.50655	24.8375	0.50653	20.7036	0.50644	21.8697	0.50579	21.856
0.305	5.525	0.305	8.92812	0.305	6.62188	0.50799	19.5233	0.50811	23.4318	0.50837	23.2093	0.5082	23.6736	0.50845	24.2944	0.5082	24.9281	0.50857	20.8038	0.50857	21.9771	0.50773	21.9516
0.306	5.56562	0.307	8.98125	0.307	6.6625	0.51041	19.647	0.51049	23.5584	0.51036	23.3151	0.51014	23.7833	0.51045	24.4067	0.51025	25.0454	0.51042	20.8937	0.51017	22.0564	0.50996	22.062
0.308	5.6125	0.308	9.03125	0.308	6.70938	0.51273	19.7635	0.51259	23.6694	0.51265	23.4362	0.51249	23.9185	0.51215	24.5007	0.51258	25.1797	0.51272	21.0089	0.51232	22.1681	0.51206	22.1647
0.309	5.65	0.309	9.08437	0.309	6.75	0.51433	19.8402	0.51416	23.7506	0.51487	23.5526	0.51473	24.0458	0.51442	24.6309	0.51479	25.3058	0.5149	21.1157	0.5147	22.2915	0.51423	22.2706
0.31	5.69062	0.31	9.14375	0.31	6.79688	0.51634	19.9423	0.51646	23.8747	0.51674	23.6486	0.51657	24.1483	0.51675	24.7637	0.51645	25.3976	0.51697	21.2168	0.51677	22.3962	0.51604	22.3579
0.311	5.7375	0.312	9.1875	0.312	6.85	0.51877	20.0659	0.51879	23.998	0.51874	23.754	0.51857	24.2623	0.51881	24.8795	0.51854	25.5173	0.51887	21.3092	0.51849	22.4826	0.5182	22.4637
0.313	5.78437	0.313	9.25	0.313	6.89375	0.52101	20.1778	0.52094	24.1109	0.52102	23.8746	0.52094	24.3985	0.52066	24.9831	0.52088	25.6511	0.52102	21.4158	0.52064	22.5934	0.52045	22.5739
0.314	5.82188	0.314	9.30312	0.314	6.92813	0.52279	20.2637	0.52256	24.1947	0.52321	23.9888	0.5232	24.5269	0.52282	25.1057	0.52307	25.7764	0.52319	21.5229	0.52296	22.7125	0.52275	22.6871
0.315	5.87188	0.315	9.33751	0.315	6.96875	0.52466	20.3574	0.52472	24.3107	0.52518	24.0912	0.52507	24.6318	0.52518	25.2396	0.52483	25.8741	0.5252	21.6215	0.52512	22.8223	0.52458	22.7744
0.316	5.90937	0.317	9.39687	0.317	7.00625	0.52702	20.4781	0.52704	24.4346	0.52716	24.1948	0.52688	24.7347	0.52713	25.3491	0.52695	25.9956	0.52727	21.7239	0.52696	22.915	0.52663	22.8741
0.318	5.9625	0.318	9.45312	0.318	7.05	0.52923	20.589	0.5292	24.5489	0.52924	24.3035	0.52918	24.8677	0.5289	25.4478	0.52934	26.1316	0.52924	21.8209	0.52904	23.0213	0.52878	22.9785
0.319	6.00312	0.319	9.5	0.319	7.0875	0.53105	20.6778	0.53083	24.6333	0.5314	24.4165	0.53142	24.9959	0.53116	25.5773	0.53362	26.2833	0.53134	21.9244	0.5314	23.1418	0.53103	23.0892
0.32	6.04375	0.32	9.5625	0.32	7.15	0.53295	20.7736	0.53301	24.7505	0.53342	24.5225	0.5334	25.1074	0.53342	25.7067	0.53363	26.271	0.53349	22.0306	0.53346	23.2465	0.53277	23.1737
0.321	6.0875	0.322	9.61562	0.322	7.175	0.53528	20.8928	0.53531	24.8727	0.53529	24.6202	0.53527	25.2127	0.5355	25.8233	0.53403	26.2755	0.53555	22.1316	0.53526	23.3369	0.53489	23.2825
0.323	6.12812	0.323	9.66563	0.323	7.225	0.53752	21.0051	0.53752	24.9904	0.53749	24.7365	0.53758	25.3456	0.53732	25.925	0.53683	26.4441	0.53757	22.2307	0.53732	23.4427	0.53708	23.3948
0.324	6.1875	0.324	9.71875	0.324	7.27813	0.53942	21.0992	0.53921	25.0783	0.53962	24.8483	0.53974	25.4693	0.53958	26.0535	0.5399	26.6238	0.53972	22.3372	0.5397	23.5663	0.53947	23.5181
0.325	6.21875	0.325	9.76874	0.325	7.31875	0.54135	21.1968	0.54142	25.1974	0.54179	24.9622	0.54181	25.5864	0.54176	26.177	0.54166	26.7224	0.5419	22.4444	0.54178	23.6712	0.5412	23.6038
0.326	6.26875	0.327	9.81875	0.327	7.3625	0.5437	21.3169	0.54381	25.3247	0.54361	25.0562	0.54374	25.6959	0.54387	26.2954	0.54365	26.8358	0.54405	22.5551	0.54367	23.7664	0.54324	23.7081
0.328	6.30938	0.328	9.875	0.328	7.41562	0.546	21.4328	0.54594	25.4365	0.54574	25.1691	0.5458	25.8128	0.5458	26.4027	0.54594	26.9684	0.54609	22.6598	0.54573	23.8709	0.54552	23.8249
0.329	6.35313	0.329	9.93126	0.329	7.4375	0.54793	21.5279	0.54933	25.5572	0.54798	25.288	0.54796	25.9357	0.54998	26.5496	0.54808	27.091	0.54805	22.7604	0.54807	23.9916	0.54786	23.9442
0.33	6.40625	0.33	9.975	0.33	7.48125	0.54972	21.6176	0.55038	25.5748	0.5503	25.4103	0.55007	26.0566	0.55012	26.5385	0.55014	27.2085	0.55025	22.8747	0.55013	24.0955	0.54953	24.0267
0.331	6.44688	0.332	10.0406	0.332	7.5375	0.55197	21.7335	0.55076	25.5789	0.55214	25.5043	0.55186	26.1573	0.55071	26.5561	0.5521	27.3199	0.55244	22.9886	0.55215	24.1978	0.55147	24.1258
0.332	6.48438	0.333	10.0906	0.333	7.56562	0.55425	21.8493	0.55328	25.7151	0.55421	25.6136	0.55404	26.2826	0.55397	26.7553	0.55414	27.4366	0.55424	23.0803	0.55408	24.2948	0.55367	24.2382
0.334	6.53437	0.334	10.1437	0.334	7.6125	0.55623	21.9486	0.55631	25.8796	0.55629	25.723	0.55617	26.4043	0.55619	26.882	0.55634	27.5628	0.55634	23.1891	0.55639	24.4139	0.55611	24.3645
0.335	6.57812	0.335	10.1969	0.335	7.64688	0.5581	22.0423	0.55804	25.9703	0.55861	25.8471	0.55841	26.5327	0.55821	26.9968	0.55832	27.6758	0.55862	23.3068	0.55834	24.512	0.55785	24.4514
0.336	6.625	0.337	10.2594	0.337	7.69687	0.56034	22.1565	0.56038	26.0971	0.56032	25.9339	0.56021	26.6332	0.56037	27.1207	0.56021	27.7836	0.56088	23.4238	0.56049	24.6225	0.55976	24.5482
0.337	6.67813	0.338	10.3125	0.338	7.74063	0.56254	22.2679	0.56253	26.212	0.56247	26.049	0.56229	26.7527	0.56245	27.2396	0.56242	27.9113	0.56266	23.514	0.56241	24.7194	0.56206	24.6663
0.339	6.71875	0.339	10.3688	0.339	7.79375	0.56465	22.3745	0.56452	26.3172	0.56461	26.1614	0.56447	26.8769	0.5644	27.35	0.56454	28.0331	0.56461	23.614	0.56453	24.8283	0.56443	24.7874
0.34	6.76875	0.34	10.4188	0.34	7.83438	0.56652	22.4678	0.56654	26.4252	0.56703	26.2898	0.56687	27.0149	0.56665	27.4799	0.56673	28.1587	0.56694	23.7347	0.56659	24.9329	0.56616	24.8733
0.341	6.80625	0.342	10.4719	0.342	7.88125	0.56864	22.5748	0.56854	26.5314	0.56882	26.3809	0.56877	27.1211	0.56871	27.5967	0.56855	28.2608	0.56919	23.8509	0.56881	25.0466	0.56809	24.9719
0.342	6.85	0.343	10.5344	0.343	7.92188	0.57075	22.6809	0.57078	26.6514	0.57078	26.4851	0.57081	27.2369	0.57102	27.7301	0.57065	28.3818	0.57089	23.9363	0.57068	25.1403	0.57047	25.0944
0.344	6.9	0.344	10.5906	0.344	7.975	0.57294	22.7918	0.57274	26.7555	0.57304	26.605	0.57282	27.3508	0.57293	27.8372	0.57285	28.5081	0.57289	24.0397	0.57291	25.2549	0.57292	25.2199
0.345	6.95312	0.345	10.6375	0.345	8.0125	0.57465	22.8762	0.57464	26.8577	0.57541	26.73	0.57514	27.4845	0.57499	27.9551	0.57522	28.6443	0.57512	24.1557	0.57496	25.3585	0.57458	25.3017
0.346	6.99063	0.347	10.6969	0.347	8.05	0.57682	22.9881	0.57687	26.9775	0.57716	26.8184	0.57699	27.5882	0.5771	28.0761	0.57711	28.7504	0.57749	24.2798	0.57732	25.4809	0.57648	25.3987
0.348	7.03437	0.348	10.7531	0.348	8.09062	0.579	23.098	0.57897	27.0896	0.57901	26.916	0.5791	27.6999	0.57933	28.2048	0.57917	28.8687	0.57921	24.3662	0.57917	25.5732	0.57879	25.5174
0.349	7.08125	0.349	10.8	0.349	8.125	0.5812	23.2095	0.58114	27.2061	0.58118	27.0313	0.58229	27.7948	0.58116	28.3074	0.58115	28.981	0.58117	24.4671	0.58133	25.6839	0.58117	25.64
0.35	7.13438	0.35	10.8625	0.35	8.17812	0.58306	23.3014	0.58294	27.3014	0.58368	27.1655	0.58248	27.79	0.58323	28.4267	0.58354	29.1204	0.58342	24.5844	0.58332	25.7841	0.58295	25.7296
0.351	7.17813	0.352	10.9156	0.352	8.22812	0.5851	23.4049	0.58511	27.4182	0.58546	27.2559	0.58485	27.932	0.58542	28.553	0.58528	29.2176	0.58584	24.7102	0.58563	25.9033	0.58476	25.8204
0.353	7.225	0.353	10.9719	0.353	8.26875	0.58728	23.5156	0.58734	27.538	0.58732	27.3541	0.58745	28.0826	0.58783	28.692	0.58738	29.3393	0.5875	24.793	0.58745	25.9946	0.58715	25.9434
0.354	7.26562	0.354	11.0125	0.354	8.31562	0.58962	23.6347	0.58967	27.6635	0.58957	27.4739	0.58947	28.1972	0.58959	28.7904	0.58949	29.4597	0.5895	24.8966	0.58951	26.0999	0.58953	26.0649
0.355	7.30938	0.355	11.0781	0.355	8.35312	0.59163	23.7343	0.59145	27.7566	0.59198	27.6018	0.59194	28.3397	0.59153	28.9006	0.59195	29.6021	0.59182	25.0176	0.59166	26.2093	0.59134	26.155
0.356	7.35625	0.357	11.1313	0.357	8.40625	0.59357	23.8324	0.59358	27.8709	0.59372	27.6901	0.59385	28.4471	0.59375	29.0287	0.59376	29.7035	0.59428	25.1448	0.59406	26.333	0.59317	26.2462
0.358	7.39688	0.358	11.1906	0.358	8.45312	0.59567	23.9383	0.59564	27.9806	0.59565	27.7932	0.5956	28.5463	0.59613	29.1664	0.59569	29.8137	0.59595	25.2275	0.59596	26.4271	0.59554	26.3683
0.359	7.45625	0.359	11.2531	0.359	8.49062	0.59793	24.0542	0.59795	28.1062	0.59799	27.9179	0.59767	28.6654	0.59781	29.2591	0.59794	29.943	0.59788	25.3266	0.5978	26.5202	0.59782	26.4836
0.36	7.5	0.36	11.3	0.36	8.53437	0.59983	24.1485	0.59966	28.1954	0.60044	28.0476	0.60017	28.8107	0.59976	29.3707	0.60031	30.0791	0.60012	25.4436	0.59996	26.6304	0.59957	26.5702
0.361	7.55	0.362	11.3719	0.362	8.57812	0.60182	24.2502	0.60181	28.3119	0.60223	28.1385	0.6022	28.9266	0.60198	29.4988	0.60213	30.1803	0.60255	25.5702	0.60242	26.7565	0.60136	26.6606
0.363	7.59063	0.363	11.4188	0.363	8.62187	0.60394	24.3573	0.60397	28.4272	0.60401	28.233	0.60391	29.023	0.60465	29.5791	0.60391	30.2807	0.60421	25.6537	0.60417	26.8421	0.60381	26.7872
0.364	7.6375	0.364	11.475	0.364	8.67812	0.60629	24.4773	0.60642	28.5591	0.60634	28.3575	0.60605	29.1465	0.60576	29.6383	0.60607	30.4057	0.6062	25.7576	0.60605	26.9375	0.60605	26.9006
0.365	7.68125	0.365	11.5312	0.365	8.72812	0.60833	24.5793	0.60812	28.6473	0.60867	28.4819	0.60848	29.2869	0.60807	29.7758	0.60856	30.55	0.60848	25.8764	0.60821	27.0483	0.60801	26.9883
0.366	7.725	0.367	11.5906	0.367	8.76875	0.61016	24.6703	0.61014	28.7559	0.61057	28.5803	0.61047	29.3997	0.61023	29.9008	0.61045	30.6569	0.61098	26.0072	0.6106	27.1714	0.61072	27.0582
0.368	7.77188	0.368	11.6406	0.368	8.80625	0.61231	24.7805	0.61238	28.8759	0.6123	28.67	0.61219	29.4973	0.61269	30.0445	0.61223	30.7572	0.6126	26.0884	0.61252	27.2674	0.61105	27.0595
0.369	7.8125	0.369	11.7094	0.369	8.85312	0.61472	24.9035	0.61479	29.0054	0.61469	28.7987	0.61441	29.6258	0.61447	30.1443	0.61447	30.8864	0.61457	26.1903	0.61437	27.3603	0.61367	27.1983
0.37	7.86563	0.37	11.7563	0.37	8.89687	0.61673	25.0033	0.61646	29.0917	0.61711	28.9264	0.61699	29.7755	0.61637	30.2533	0.61687	31.0253	0.61685	26.309	0.61647	27.4674	0.61644	27.3418
0.371	7.90313	0.372	11.8219	0.372	8.94375	0.61842	25.0862	0.61836	29.193	0.61894	29.0201	0.61899	29.8889	0.61863	30.3839	0.61874	31.1302	0.61923	26.4324	0.61893	27.5931	0.61814	27.4257
0.373	7.95	0.373	11.8656	0.373	8.99687	0.62051	25.1938	0.62056	29.3119	0.6207	29.1119	0.62059	29.9781	0.62119	30.532	0.62049	31.2285	0.621	26.5217	0.62085	27.6891	0.62047	27.5453
0.374	7.99688	0.374	11.9375	0.374	9.0375	0.62294	25.3191	0.62303	29.4461	0.62307	29.2382	0.62279	30.1068	0.62292	30.6278	0.62292	31.3694	0.62354	26.6013	0.62265	27.7787	0.62268	27.6572
0.375	8.04375	0.375	12.0031	0.375	9.075	0.62503	25.4239	0.62481	29.5389	0.6254	29.3608	0.62521	30.2483	0.62475	30.7315	0.62538	31.511	0.62472	26.6423	0.62486	27.891	0.62464	27.7563
0.376	8.0875	0.377	12.0406	0.377	9.12187	0.6267	25.5055	0.62666	29.6375	0.62716	29.4503	0.62727	30.3655	0.62694	30.859	0.62722	31.6142	0.62725	26.78	0.62732	28.0164	0.62641	27.8448
0.377	8.14687	0.378	12.1094	0.378	9.18125	0.62888	25.6179	0.62894	29.7604	0.62892	29.5432	0.62891	30.4569	0.6294	31.0029	0.62892	31.7095	0.62931	26.8869	0.62934	28.1149	0.62882	27.9696
0.379	8.18437	0.379	12.1688	0.379	9.20937	0.63127	25.7409	0.63131	29.8876	0.63132	29.6729	0.63116	30.5882	0.63117	31.1024	0.6312	31.8423	0.63113	26.9809	0.63148	28.2002	0.631	28.0808
0.38	8.22812	0.38	12.225	0.38	9.26875	0.6333	25.8421	0.63309	29.9803	0.63365	29.7965	0.63357	30.7272	0.63302	31.2087	0.63358	31.9801	0.63338	27.0989	0.63373	28.2558	0.63298	28.1806
0.381	8.27812	0.382	12.2719	0.382	9.30625	0.63504	25.9288	0.63497	30.081	0.63547	29.8897	0.63569	30.8478	0.63537	31.3459	0.63553	32.091	0.63578	27.2246	0.63435	28.2739	0.63485	28.2741
0.382	8.31562	0.383	12.3312	0.383	9.35312	0.63726	26.0433	0.63736	30.2101	0.63725	29.983	0.63729	30.937	0.63787	31.4919	0.63726	32.1876	0.63763	27.3191	0.63754	28.4499	0.63719	28.3944
0.384	8.3625	0.384	12.3969	0.384	9.4	0.6397	26.1682	0.63987	30.3452	0.63958	30.1081	0.63959	31.0706	0.63959	31.5881	0.63959	32.3223	0.63953	27.4164	0.63937	28.5389	0.6393	28.501
0.385	8.41562	0.385	12.4531	0.385	9.44063	0.64182	26.2737	0.64153	30.4304	0.64184	30.2268	0.64192	31.2036	0.64141	31.692	0.64199	32.4597	0.64193	27.5418	0.64152	28.6503	0.64141	28.608
0.386	8.45	0.387	12.4969	0.387	9.50313	0.64344	26.3527	0.64336	30.5287	0.64392	30.3362	0.64387	31.3139	0.64368	31.824	0.64391	32.5682	0.64419	27.658	0.64403	28.7793	0.6433	28.7016
0.388	8.50312	0.388	12.5625	0.388	9.5375	0.6456	26.4645	0.64568	30.6543	0.64572	30.4291	0.6455	31.4057	0.64611	31.9652	0.64562	32.6634	0.64608	27.7547	0.64603	28.8789	0.64548	28.8131
0.389	8.55312	0.389	12.6156	0.389	9.58437	0.64798	26.5867	0.64802	30.7801	0.64801	30.5511	0.64779	31.5411	0.64794	32.0677	0.64797	32.7989	0.64789	27.848	0.64769	28.9603	0.64756	28.9183
0.39	8.60625	0.39	12.6813	0.39	9.62813	0.65013	26.6948	0.64989	30.8783	0.65028	30.6701	0.6502	31.6803	0.64968	32.1667	0.65031	32.9318	0.65014	27.9658	0.64999	29.072	0.64966	29.0247
0.391	8.65625	0.392	12.7375	0.392	9.675	0.65174	26.7732	0.65169	30.9739	0.65222	30.7709	0.65216	31.792	0.65197	32.3015	0.65214	33.0344	0.65238	28.0824	0.65233	29.128	0.65167	29.1264
0.393	8.69062	0.393	12.7969	0.393	9.71875	0.65485	26.8956	0.65405	31.1016	0.65398	30.8626	0.65382	31.8853	0.65434	32.4406	0.65381	33.1282	0.65446	28.1903	0.65392	29.2083	0.65373	29.2318
0.394	8.74375	0.394	12.85	0.394	9.78125	0.65725	26.9498	0.65644	31.2295	0.65633	30.9893	0.65608	32.0172	0.65622	32.5489	0.6562	33.268	0.65632	28.2858	0.65608	29.3205	0.65575	29.3333
0.395	8.78125	0.395	12.9031	0.395	9.80938	0.65741	26.9418	0.65828	31.3258	0.65854	31.1049	0.6584	32.1507	0.65802	32.6515	0.65859	33.4061	0.65853	28.4008	0.65813	29.4253	0.658	29.4483
0.396	8.83125	0.397	12.9781	0.397	9.85938	0.65927	27.041	0.66007	31.4193	0.66053	31.2096	0.66052	32.2721	0.66022	32.7806	0.66044	33.5093	0.66071	28.5128	0.66051	29.5485	0.65993	29.5453
0.398	8.88125	0.398	13.025	0.398	9.90625	0.66234	27.2045	0.66243	31.5464	0.66242	31.3075	0.66235	32.3756	0.66261	32.9201	0.66214	33.6034	0.66279	28.6205	0.66265	29.657	0.662	29.6509
0.399	8.91875	0.399	13.0875	0.399	9.95625	0.66465	27.32	0.66473	31.6684	0.66477	31.4342	0.66447	32.4979	0.66462	33.035	0.66448	33.7393	0.6646	28.7115	0.6643	29.7388	0.66416	29.7601
0.4	8.975	0.4	13.1562	0.4	10.0062	0.66675	27.4253	0.6665	31.7604	0.66691	31.5451	0.66688	32.6377	0.66642	33.137	0.66681	33.8727	0.66681	28.8261	0.66646	29.8506	0.66638	29.8733
0.401	9.01875	0.402	13.2031	0.402	10.0406	0.66834	27.5035	0.66823	31.8524	0.66894	31.6516	0.66884	32.7488	0.66879	33.2754	0.66884	33.987	0.66893	28.9344	0.66884	29.9729	0.66848	29.9786
0.403	9.05625	0.403	13.2687	0.403	10.0969	0.67055	27.6189	0.67071	31.9877	0.67085	31.75	0.6706	32.8488	0.67109	33.4079	0.67065	34.0886	0.67105	29.0443	0.67098	30.0807	0.67051	30.0806
0.404	9.10625	0.404	13.3281	0.404	10.1469	0.67296	27.7432	0.67295	32.1072	0.67302	31.8658	0.6728	32.9775	0.67301	33.5175	0.67293	34.2198	0.67292	29.1389	0.67269	30.1642	0.67249	30.1807
0.405	9.15625	0.405	13.3844	0.405	10.1969	0.67497	27.8436	0.67483	32.2057	0.67514	31.9764	0.67511	33.1111	0.67476	33.617	0.67521	34.3494	0.67676	29.2691	0.67496	30.2809	0.67474	30.2953
0.406	9.2	0.407	13.4406	0.407	10.2406	0.6767	27.9287	0.67659	32.2985	0.67719	32.0849	0.67716	33.2284	0.67697	33.7467	0.67714	34.4583	0.67685	29.2579	0.67732	30.4003	0.67683	30.4009
0.408	9.25625	0.408	13.5125	0.408	10.2844	0.67885	28.0397	0.67892	32.4243	0.67925	32.1932	0.67904	33.3358	0.67928	33.8822	0.6789	34.5568	0.67841	29.3366	0.67936	30.5022	0.67864	30.4913
0.409	9.29688	0.409	13.5719	0.409	10.3344	0.68121	28.161	0.68124	32.5474	0.68127	32.2997	0.68122	33.4627	0.68135	34.002	0.68123	34.6918	0.68143	29.5001	0.68107	30.5869	0.68079	30.5999
0.41	9.3375	0.41	13.6313	0.41	10.3719	0.68333	28.2674	0.68323	32.652	0.68336	32.41	0.68351	33.5948	0.68325	34.1116	0.68346	34.8189	0.68326	29.5929	0.68322	30.6972	0.6831	30.7174
0.411	9.39063	0.412	13.6844	0.412	10.4344	0.68516	28.3579	0.68508	32.7498	0.68552	32.5241	0.68552	33.7097	0.68542	34.2385	0.68549	34.9339	0.68547	29.7077	0.68549	30.8131	0.68532	30.8299
0.413	9.43438	0.413	13.75	0.413	10.4812	0.68729	28.4671	0.68742	32.8755	0.6875	32.6274	0.68751	33.823	0.68762	34.3657	0.68734	35.0376	0.68787	29.832	0.68767	30.9238	0.68708	30.917
0.414	9.4875	0.414	13.8	0.414	10.5375	0.68966	28.5876	0.68962	32.9914	0.68954	32.7355	0.68951	33.937	0.68971	34.486	0.68964	35.1703	0.68973	29.9257	0.68953	31.0158	0.68906	31.0161
0.415	9.52813	0.415	13.8688	0.415	10.5781	0.69168	28.6886	0.69152	33.0912	0.69171	32.8502	0.69177	34.0677	0.6915	34.5877	0.69183	35.295	0.69178	30.0313	0.69165	31.1241	0.69143	31.1367
0.416	9.5875	0.417	13.9219	0.417	10.625	0.69341	28.7745	0.69335	33.1878	0.6939	32.9658	0.69371	34.1785	0.69368	34.7139	0.69384	35.4076	0.69382	30.1362	0.69387	31.2367	0.6936	31.2451
0.417	9.63125	0.418	13.9875	0.418	10.6719	0.69559	28.8873	0.69571	33.3157	0.69609	33.0794	0.69587	34.3043	0.69581	34.8376	0.69584	35.5203	0.69612	30.2557	0.69604	31.3461	0.69573	31.3176
0.419	9.66875	0.419	14.0531	0.419	10.7375	0.69792	29.0063	0.69785	33.4284	0.69807	33.1826	0.69787	34.4194	0.69793	34.961	0.69792	35.6376	0.69804	30.3541	0.69783	31.4334	0.69713	31.3552
0.42	9.71875	0.42	14.1063	0.42	10.7687	0.7	29.1114	0.69991	33.5375	0.70008	33.2874	0.69996	34.5405	0.69983	35.0705	0.70008	35.7603	0.69997	30.454	0.69991	31.5383	0.69931	31.4692
0.421	9.78125	0.422	14.1656	0.422	10.8219	0.70184	29.202	0.70175	33.633	0.70222	33.4013	0.70201	34.6581	0.70196	35.1953	0.70208	35.8726	0.70212	30.5663	0.70208	31.6479	0.70203	31.6104
0.422	9.80938	0.423	14.2219	0.423	10.875	0.70404	29.3156	0.70413	33.762	0.70441	33.5161	0.70418	34.7837	0.70404	35.3163	0.70419	35.9933	0.7046	30.6958	0.70422	31.7559	0.70359	31.6854
0.424	9.85312	0.424	14.2969	0.424	10.9187	0.70628	29.4287	0.7062	33.8704	0.70624	33.6108	0.70605	34.8892	0.70636	35.4521	0.70622	36.1084	0.7065	30.7927	0.70618	31.8536	0.70561	31.7891
0.425	9.90313	0.425	14.3469	0.425	10.9688	0.70834	29.5327	0.70829	33.9809	0.70836	33.7236	0.70831	35.021	0.70821	35.5574	0.70829	36.2249	0.70836	30.8878	0.70817	31.9545	0.70792	31.9063
0.426	9.95	0.427	14.425	0.427	11.025	0.71033	29.6321	0.71018	34.079	0.71063	33.844	0.71039	35.1401	0.71021	35.6726	0.71103	36.3101	0.71053	31.0007	0.71035	32.0648	0.71024	32.0244
0.428	10.0062	0.428	14.4781	0.428	11.0687	0.71232	29.7321	0.71238	34.1963	0.71287	33.9605	0.71296	35.271	0.71237	35.7976	0.71195	36.3558	0.71293	31.1247	0.71258	32.1781	0.71191	32.1055
0.429	10.0562	0.429	14.5281	0.429	11.1219	0.7146	29.8487	0.71447	34.3061	0.71548	34.0291	0.71468	35.3119	0.71471	35.9334	0.71439	36.5004	0.71484	31.2213	0.71458	32.2778	0.71396	32.2092
0.43	10.1	0.43	14.6031	0.43	11.175	0.71653	29.9454	0.71653	34.4153	0.71614	34.0553	0.71621	35.4007	0.71671	36.047	0.71666	36.6296	0.71657	31.3093	0.71645	32.371	0.71634	32.3298
0.431	10.15	0.432	14.6531	0.432	11.2156	0.71871	30.057	0.71858	34.5236	0.71877	34.2048	0.71875	35.5514	0.71866	36.1582	0.71878	36.7493	0.71868	31.4202	0.71861	32.4798	0.71872	32.4495
0.433	10.1937	0.433	14.7219	0.433	11.2625	0.72064	30.1537	0.72067	34.6346	0.72128	34.3361	0.72107	35.686	0.72067	36.2736	0.72106	36.8779	0.72116	31.5507	0.72091	32.5955	0.72034	32.5274
0.434	10.2469	0.434	14.7812	0.434	11.3219	0.72276	30.2623	0.72268	34.7404	0.72282	34.4128	0.72281	35.7839	0.72298	36.409	0.72297	36.9835	0.7232	31.6549	0.72305	32.7018	0.72232	32.6266
0.435	10.2937	0.435	14.8375	0.435	11.3594	0.72484	30.367	0.72486	34.8562	0.72489	34.5238	0.72491	35.906	0.72497	36.5236	0.725	37.0982	0.72493	31.7433	0.72492	32.7937	0.72461	32.7437
0.436	10.3375	0.437	14.8937	0.437	11.4156	0.72701	30.4778	0.72687	34.9613	0.72714	34.6436	0.72712	36.0331	0.72686	36.6329	0.72715	37.2195	0.72709	31.8571	0.72698	32.8965	0.72698	32.8639
0.438	10.3812	0.438	14.9656	0.438	11.4594	0.72887	30.5701	0.72886	35.0669	0.72955	34.7714	0.72953	36.1731	0.72901	36.7575	0.72936	37.3447	0.72951	31.9832	0.7292	33.0089	0.72855	32.9399
0.439	10.4344	0.439	15.0219	0.439	11.5094	0.73113	30.6865	0.73107	35.1842	0.73116	34.8517	0.73131	36.2722	0.73139	36.8973	0.73117	37.4442	0.73149	32.0833	0.73135	33.1167	0.73064	33.0462
0.44	10.4812	0.44	15.0812	0.44	11.5625	0.73316	30.7881	0.7333	35.302	0.73319	34.9601	0.73322	36.3822	0.7335	37.0194	0.73326	37.563	0.7332	32.1699	0.73312	33.204	0.73301	33.1662
0.441	10.5219	0.442	15.1625	0.442	11.6187	0.73555	30.9112	0.73543	35.4133	0.73542	35.0781	0.73541	36.5085	0.73524	37.1165	0.73553	37.6917	0.73544	32.2863	0.73527	33.3129	0.73547	33.2909
0.443	10.5781	0.443	15.2094	0.443	11.6594	0.73744	31.004	0.73742	35.5171	0.73783	35.206	0.73786	36.6501	0.73744	37.2445	0.73784	37.822	0.73799	32.418	0.73757	33.4295	0.73695	33.3608
0.444	10.625	0.444	15.2719	0.444	11.7188	0.73952	31.1088	0.7394	35.6202	0.73949	35.2879	0.73949	36.7386	0.73977	37.3795	0.7396	37.9174	0.74	32.5201	0.73987	33.5458	0.73903	33.4659
0.445	10.6781	0.445	15.3406	0.445	11.7625	0.74155	31.2115	0.74224	35.7284	0.74147	35.3934	0.74145	36.8514	0.74181	37.4957	0.74158	38.0276	0.74154	32.5964	0.7415	33.6239	0.74136	33.5839
0.446	10.7219	0.447	15.4	0.447	11.8219	0.74384	31.3288	0.74353	35.7659	0.74387	35.5198	0.74365	36.9785	0.74344	37.5878	0.74379	38.1518	0.74384	32.7176	0.74371	33.7362	0.74368	33.699
0.448	10.7812	0.448	15.45	0.448	11.8781	0.74566	31.4183	0.74522	35.8583	0.74633	35.6479	0.74605	37.1175	0.74556	37.7122	0.74618	38.2863	0.74621	32.8406	0.74597	33.849	0.74532	33.7785
0.449	10.8312	0.449	15.5156	0.449	11.9187	0.74771	31.5228	0.74776	35.9948	0.7479	35.7242	0.74789	37.221	0.74792	37.8504	0.74779	38.3722	0.74833	32.9499	0.74821	33.9607	0.74723	33.8732
0.45	10.875	0.45	15.5813	0.45	11.9688	0.74991	31.6349	0.75	36.1131	0.74986	35.8281	0.74976	37.3276	0.75024	37.9861	0.74979	38.4849	0.7499	33.0281	0.74979	34.0356	0.7496	33.9947
0.451	10.9156	0.452	15.6406	0.452	12.0187	0.7523	31.7563	0.75221	36.2291	0.75213	35.9476	0.7519	37.4505	0.75182	38.074	0.75201	38.6097	0.75214	33.146	0.75183	34.1394	0.75194	34.1127
0.453	10.9781	0.453	15.6969	0.453	12.0719	0.75414	31.8466	0.754	36.3221	0.75454	36.0751	0.75438	37.5941	0.75394	38.1984	0.75446	38.7488	0.75468	33.2785	0.75411	34.2549	0.7536	34.1938
0.454	11.0187	0.454	15.7563	0.454	12.125	0.75603	31.9415	0.75598	36.4248	0.75618	36.1557	0.7562	37.6952	0.75631	38.3364	0.75612	38.8373	0.75671	33.3816	0.75655	34.3787	0.75563	34.2962
0.455	11.0719	0.455	15.8219	0.455	12.1625	0.75821	32.052	0.75833	36.5492	0.75817	36.2621	0.75802	37.7982	0.7585	38.4634	0.7581	38.949	0.75828	33.459	0.75817	34.4563	0.75786	34.409
0.456	11.1187	0.457	15.8906	0.457	12.2219	0.76065	32.1761	0.76053	36.6632	0.76055	36.3879	0.76033	37.931	0.76012	38.5526	0.76033	39.0742	0.76055	33.5778	0.76019	34.5593	0.7602	34.5264
0.457	11.1562	0.458	15.95	0.458	12.275	0.76233	32.2558	0.76218	36.747	0.76299	36.5153	0.76287	38.0764	0.76229	38.679	0.76277	39.2118	0.76293	33.7003	0.76251	34.6767	0.76203	34.6159
0.459	11.2188	0.459	16.0063	0.459	12.3187	0.76429	32.3555	0.76422	36.8547	0.76458	36.5926	0.76465	38.1737	0.76482	38.8255	0.76444	39.301	0.76488	33.7993	0.76483	34.7937	0.76399	34.7122
0.46	11.2656	0.46	16.075	0.46	12.3812	0.76646	32.4621	0.76652	36.9758	0.76659	36.6989	0.76639	38.2717	0.76697	38.9488	0.7664	39.4105	0.76653	33.8818	0.76644	34.8689	0.76644	34.8357
0.461	11.3094	0.462	16.1406	0.462	12.4312	0.76899	32.5234	0.76888	37.1003	0.76887	36.8179	0.76858	38.3983	0.76849	39.0325	0.76876	39.5425	0.76876	33.9989	0.76852	34.9738	0.76865	34.9451
0.462	11.3594	0.463	16.1969	0.463	12.475	0.77028	32.5867	0.77052	37.183	0.77121	36.9388	0.77103	38.5396	0.77066	39.1594	0.77126	39.6821	0.77118	34.1257	0.77095	35.0954	0.77041	35.0307
0.464	11.4062	0.464	16.25	0.464	12.5219	0.7726	32.7093	0.77253	37.2889	0.77292	37.0234	0.77289	38.6436	0.77304	39.2988	0.77288	39.7668	0.77324	34.2308	0.77335	35.2149	0.77232	35.1264
0.465	11.4531	0.465	16.3188	0.465	12.5719	0.7747	32.8156	0.7748	37.4085	0.77479	37.1212	0.77469	38.7451	0.77525	39.4269	0.77473	39.8695	0.7749	34.314	0.77486	35.2839	0.7746	35.2411
0.466	11.5031	0.467	16.3938	0.467	12.625	0.77713	32.94	0.77719	37.5332	0.77714	37.246	0.77703	38.8815	0.77685	39.5151	0.77703	39.9992	0.77701	34.4238	0.77687	35.3856	0.77682	35.353
0.467	11.55	0.468	16.4469	0.468	12.6687	0.77905	33.0341	0.7788	37.6131	0.77945	37.3667	0.77956	39.027	0.77902	39.6429	0.77945	40.1361	0.77944	34.5504	0.77923	35.5047	0.77887	35.4549
0.469	11.6	0.469	16.5156	0.469	12.7281	0.78084	33.1232	0.78086	37.721	0.7812	37.4542	0.78133	39.1238	0.7815	39.7877	0.78114	40.2255	0.78153	34.6567	0.78157	35.622	0.78076	35.5483
0.47	11.6594	0.47	16.5875	0.47	12.7687	0.7831	33.2386	0.78324	37.8455	0.78313	37.5558	0.78309	39.2228	0.78369	39.9135	0.7831	40.3354	0.78335	34.7479	0.78322	35.6974	0.78302	35.6619
0.471	11.7031	0.472	16.6438	0.472	12.825	0.78566	33.3695	0.78569	37.9722	0.78539	37.6744	0.78539	39.3549	0.7852	39.9958	0.78545	40.4678	0.78545	34.856	0.78522	35.7969	0.78519	35.769
0.473	11.7594	0.473	16.7	0.473	12.875	0.78748	33.4559	0.78722	38.0471	0.7878	37.8	0.78779	39.4916	0.78741	40.1246	0.7879	40.6044	0.78778	34.9765	0.78762	35.9172	0.78721	35.8679
0.474	11.7969	0.474	16.7656	0.474	12.9281	0.78923	33.5428	0.7892	38.1503	0.78963	37.8912	0.78964	39.5941	0.78973	40.2588	0.78955	40.6913	0.78989	35.0845	0.79005	36.0381	0.78906	35.958
0.475	11.8562	0.475	16.8156	0.475	12.9812	0.79144	33.6558	0.79149	38.271	0.79153	37.9889	0.79135	39.6896	0.79184	40.3794	0.79151	40.8001	0.79164	35.1722	0.79159	36.1084	0.79124	36.0663
0.476	11.9062	0.477	16.8969	0.477	13.0344	0.79386	33.7798	0.79391	38.3982	0.79398	38.1173	0.79365	39.8234	0.79348	40.4709	0.79377	40.9255	0.79378	35.2838	0.79358	36.207	0.79337	36.172
0.478	11.9531	0.478	16.9438	0.478	13.0875	0.79573	33.8709	0.79546	38.474	0.79619	38.2293	0.79599	39.9576	0.79559	40.5946	0.79616	41.0581	0.79607	35.4029	0.79599	36.3267	0.79547	36.2761
0.479	11.9969	0.479	17.0031	0.479	13.1344	0.79754	33.9615	0.79757	38.5855	0.79801	38.3208	0.79794	40.0681	0.79804	40.7378	0.79786	41.1477	0.79815	35.5095	0.79816	36.4328	0.79737	36.3692
0.48	12.0469	0.48	17.0656	0.48	13.1844	0.79982	34.0799	0.79993	38.7088	0.79985	38.4149	0.79969	40.1655	0.80017	40.8609	0.79972	41.2503	0.80006	35.6064	0.79985	36.511	0.79953	36.4772
0.481	12.1031	0.482	17.1344	0.482	13.2437	0.80233	34.2079	0.80238	38.8369	0.80215	38.5365	0.80195	40.2963	0.80184	40.9542	0.80207	41.3837	0.80221	35.7171	0.80175	36.6051	0.80166	36.5827
0.483	12.1531	0.483	17.1906	0.483	13.2969	0.80419	34.2978	0.80388	38.9094	0.8044	38.6533	0.80429	40.4302	0.80388	41.073	0.80438	41.5118	0.80447	35.8319	0.80425	36.7316	0.80391	36.6946
0.484	12.2031	0.484	17.2625	0.484	13.3406	0.80591	34.3833	0.80593	39.0164	0.80646	38.7589	0.80634	40.5452	0.80627	41.2123	0.80618	41.6091	0.80651	35.9329	0.80644	36.8385	0.80569	36.7802
0.485	12.25	0.485	17.3313	0.485	13.4031	0.80818	34.499	0.80832	39.1414	0.80834	38.8541	0.80811	40.6428	0.80845	41.3368	0.80805	41.7119	0.80856	36.0358	0.80825	36.9245	0.80778	36.8836
0.486	12.2969	0.487	17.4031	0.487	13.4562	0.81054	34.618	0.81054	39.2549	0.81061	38.973	0.81044	40.7761	0.81032	41.4422	0.81031	41.8384	0.81044	36.1297	0.81008	37.0131	0.80997	36.9914
0.488	12.3531	0.488	17.4438	0.488	13.5031	0.8125	34.7141	0.81222	39.338	0.81273	39.0807	0.81278	40.9086	0.81227	41.5526	0.8127	41.9716	0.81266	36.2431	0.81252	37.1352	0.81233	37.1075
0.489	12.4	0.489	17.5156	0.489	13.5625	0.81417	34.7959	0.81413	39.4375	0.81478	39.1846	0.81469	41.0147	0.81468	41.6933	0.81458	42.0714	0.81476	36.3487	0.8147	37.24	0.81416	37.1945
0.49	12.4437	0.49	17.5844	0.49	13.6094	0.81645	34.9142	0.81655	39.565	0.81659	39.2757	0.81645	41.113	0.81676	41.8118	0.81645	42.1728	0.81688	36.4401	0.81667	37.3346	0.81621	37.2945
0.491	12.4906	0.492	17.6438	0.492	13.6656	0.81879	35.0332	0.81884	39.683	0.81885	39.3934	0.81866	41.2402	0.8186	41.9168	0.81888	42.3075	0.81888	36.5364	0.81852	37.4222	0.81823	37.3935
0.493	12.5375	0.493	17.7187	0.493	13.7188	0.82076	35.1305	0.8205	39.7657	0.82089	39.4971	0.82092	41.369	0.8206	42.0313	0.82112	42.4291	0.82101	36.6419	0.82088	37.5388	0.8206	37.5109
0.494	12.5875	0.494	17.7625	0.494	13.775	0.8225	35.2169	0.8225	39.8696	0.82302	39.6069	0.82309	41.4921	0.82293	42.1678	0.82298	42.5296	0.82305	36.7424	0.82305	37.6434	0.82242	37.598
0.495	12.6406	0.495	17.8156	0.495	13.825	0.8247	35.3295	0.8248	39.9883	0.82493	39.7036	0.82494	41.595	0.82504	42.2888	0.82478	42.6264	0.82519	36.8501	0.82498	37.7352	0.82444	37.6944
0.496	12.6906	0.497	17.8875	0.497	13.8844	0.82709	35.4512	0.82713	40.1081	0.8271	39.8168	0.82711	41.719	0.82701	42.4013	0.82703	42.7519	0.8271	36.9442	0.82682	37.8222	0.8266	37.7999
0.497	12.7375	0.498	17.9531	0.498	13.9281	0.82916	35.5525	0.82897	40.1998	0.82918	39.9233	0.82931	41.8427	0.82907	42.5199	0.82934	42.8793	0.82928	37.0545	0.82922	37.9408	0.82911	37.9241
0.499	12.7937	0.499	18.0125	0.499	13.9812	0.83091	35.6379	0.83093	40.2998	0.83147	40.0426	0.83141	41.9598	0.83137	42.6533	0.83139	42.991	0.83139	37.1598	0.83131	38.0404	0.83084	38.0047
0.5	12.8406	0.5	18.0813	0.5	14.0406	0.83322	35.7549	0.83333	40.4236	0.8333	40.1332	0.83321	42.0585	0.83343	42.7707	0.83328	43.0925	0.83368	37.2764	0.83336	38.137	0.83281	38.101
0.501	12.8906	0.502	18.15	0.502	14.0969	0.83557	35.8723	0.83551	40.534	0.83534	40.2381	0.83535	42.1795	0.83545	42.8857	0.83552	43.2168	0.83554	37.3672	0.83528	38.2256	0.83504	38.2096
0.502	12.9375	0.503	18.2031	0.503	14.15	0.83755	35.9687	0.83731	40.6239	0.83754	40.3514	0.83747	42.2995	0.83732	42.9909	0.83766	43.3319	0.83763	37.4734	0.83761	38.3378	0.83742	38.3259
0.504	12.9875	0.504	18.2719	0.504	14.2	0.83927	36.0526	0.83927	40.7243	0.83987	40.4704	0.83961	42.4201	0.83955	43.1208	0.83974	43.4439	0.83974	37.58	0.83971	38.435	0.83918	38.4081
0.505	13.0406	0.505	18.3313	0.505	14.2469	0.84141	36.1615	0.84148	40.838	0.84174	40.5622	0.84153	42.5269	0.84164	43.24	0.84151	43.5356	0.8421	37.7007	0.8418	38.5287	0.84099	38.4957
0.506	13.0844	0.507	18.4	0.507	14.3156	0.84375	36.2799	0.84377	40.9565	0.84377	40.6663	0.84367	42.6491	0.84378	43.363	0.84375	43.6586	0.84387	37.7864	0.84365	38.611	0.84312	38.6008
0.507	13.1406	0.508	18.4531	0.508	14.3656	0.84589	36.3864	0.84577	41.0582	0.84581	40.7701	0.84573	42.7649	0.84574	43.4741	0.84582	43.7709	0.84589	37.8888	0.84579	38.6972	0.84566	38.7271
0.509	13.1906	0.509	18.5344	0.509	14.4187	0.84776	36.4775	0.84773	41.1571	0.84815	40.8914	0.84799	42.8941	0.84795	43.603	0.84797	43.8883	0.84806	37.9986	0.8479	38.7847	0.84757	38.8175
0.51	13.2344	0.51	18.5875	0.51	14.4656	0.8499	36.5851	0.84994	41.2706	0.84998	40.9818	0.84995	43.0024	0.84992	43.7147	0.84986	43.9896	0.85052	38.1231	0.85007	38.8864	0.84936	38.9037
0.511	13.3031	0.512	18.65	0.512	14.5156	0.85211	36.6951	0.8521	41.3796	0.85201	41.0871	0.85188	43.11	0.8521	43.8408	0.85203	44.1086	0.85234	38.2103	0.85204	38.977	0.85155	39.0107
0.513	13.3469	0.513	18.7219	0.513	14.5875	0.85423	36.7996	0.8541	41.4802	0.85413	41.196	0.85406	43.2336	0.85401	43.948	0.8541	44.2196	0.85426	38.3059	0.85417	39.0777	0.854	39.1237
0.514	13.3969	0.514	18.7812	0.514	14.6281	0.85599	36.8835	0.85598	41.5737	0.85666	41.3279	0.85637	43.3634	0.85615	44.0708	0.85636	44.3438	0.85641	38.4128	0.85623	39.1739	0.85583	39.2101
0.515	13.45	0.515	18.8406	0.515	14.6812	0.85821	36.9956	0.85819	41.6866	0.85849	41.4167	0.85843	43.4771	0.85829	44.1925	0.85825	44.4436	0.85879	38.5332	0.85838	39.2748	0.85769	39.2987
0.516	13.5062	0.517	18.9031	0.517	14.75	0.86028	37.0967	0.86026	41.7908	0.86035	41.511	0.86032	43.5817	0.86057	44.3242	0.86023	44.5501	0.86051	38.6154	0.8603	39.3609	0.85994	39.4083
0.518	13.5562	0.518	18.9594	0.518	14.7906	0.86241	37.2038	0.86237	41.8988	0.86258	41.6258	0.86237	43.6967	0.86246	44.4294	0.86243	44.6695	0.86245	38.7119	0.86244	39.4627	0.86247	39.5314
0.519	13.6062	0.519	19.0281	0.519	14.8438	0.86436	37.2989	0.86426	41.9932	0.86493	41.7458	0.86462	43.8244	0.86452	44.5488	0.86478	44.7964	0.86464	38.8227	0.86456	39.5617	0.86431	39.6169
0.52	13.6469	0.52	19.0969	0.52	14.9094	0.86645	37.404	0.86649	42.1088	0.8668	41.8373	0.86667	43.9387	0.86656	44.6642	0.8667	44.8967	0.86713	38.9479	0.8668	39.6677	0.866	39.6965
0.521	13.7094	0.522	19.1531	0.522	14.9625	0.86856	37.5084	0.86853	42.2111	0.86854	41.9249	0.86856	44.0436	0.86897	44.804	0.8687	45.0033	0.86887	39.0298	0.86876	39.7582	0.86831	39.811
0.523	13.7562	0.523	19.2187	0.523	15.0062	0.87078	37.6196	0.87081	42.328	0.87067	42.0347	0.87068	44.164	0.87081	44.9074	0.87068	45.109	0.87073	39.1216	0.87082	39.8556	0.87071	39.9278
0.524	13.8062	0.524	19.2906	0.524	15.0625	0.87278	37.7173	0.87261	42.4148	0.87316	42.1645	0.8731	44.3018	0.87277	45.0188	0.87304	45.2381	0.87293	39.2318	0.87284	39.9504	0.87267	40.0206
0.525	13.8594	0.525	19.3469	0.525	15.1156	0.87471	37.8121	0.8747	42.5205	0.87522	42.2663	0.87522	44.4192	0.87493	45.1425	0.87497	45.3395	0.87535	39.3525	0.87516	40.0626	0.87434	40.0985
0.526	13.9125	0.527	19.4188	0.527	15.1719	0.87683	37.9173	0.87688	42.6304	0.87689	42.3492	0.87694	44.512	0.87737	45.2836	0.8769	45.4436	0.87728	39.4437	0.87718	40.1559	0.87667	40.2137
0.528	13.9562	0.528	19.475	0.528	15.2281	0.87918	38.0347	0.87924	42.7492	0.87909	42.4634	0.87908	44.6329	0.87928	45.3898	0.87904	45.5593	0.87907	39.5293	0.87908	40.245	0.87913	40.3333
0.529	14.0125	0.529	19.5406	0.529	15.2875	0.88125	38.1346	0.88107	42.8375	0.88153	42.588	0.88143	44.7651	0.88119	45.4976	0.88155	45.6973	0.88133	39.6406	0.88118	40.3444	0.88108	40.4244
0.53	14.0687	0.53	19.6063	0.53	15.3344	0.88316	38.2271	0.88314	42.9417	0.88347	42.682	0.88352	44.8802	0.88324	45.613	0.88348	45.7983	0.88373	39.7586	0.88352	40.4564	0.88272	40.5005
0.531	14.1187	0.532	19.6781	0.532	15.4031	0.88518	38.3269	0.88511	43.0401	0.8852	42.7675	0.88515	44.9686	0.88563	45.7513	0.88529	45.8933	0.88563	39.8476	0.88564	40.552	0.88506	40.6146
0.533	14.1719	0.533	19.7344	0.533	15.4469	0.88742	38.4394	0.88751	43.1628	0.88749	42.8848	0.8872	45.0851	0.88746	45.8523	0.88747	46.0108	0.88743	39.9325	0.88748	40.6352	0.88734	40.7233
0.534	14.2219	0.534	19.8219	0.534	15.5031	0.88955	38.544	0.88935	43.2506	0.89004	43.0149	0.88958	45.2209	0.88934	45.9588	0.88984	46.1386	0.88967	40.0433	0.88954	40.7305	0.88928	40.8118
0.535	14.2781	0.535	19.8594	0.535	15.5625	0.89133	38.6296	0.89131	43.3488	0.89195	43.1071	0.89195	45.3543	0.89149	46.0817	0.89176	46.2384	0.89204	40.159	0.89181	40.8377	0.89095	40.8831
0.536	14.3312	0.537	19.9438	0.537	15.6125	0.8935	38.7395	0.89354	43.4599	0.89351	43.1824	0.89353	45.4382	0.89392	46.2223	0.89347	46.3271	0.89396	40.2482	0.89388	40.9326	0.89326	40.9954
0.538	14.3844	0.538	19.9906	0.538	15.6781	0.89585	38.8571	0.89601	43.5851	0.89582	43.3033	0.89563	45.5585	0.89589	46.3329	0.8956	46.4424	0.89569	40.3284	0.89564	41.0126	0.89566	41.1096
0.539	14.4375	0.539	20.0531	0.539	15.7188	0.89806	38.9656	0.89782	43.6708	0.89824	43.4276	0.898	45.6927	0.8976	46.4272	0.89806	46.5771	0.89807	40.4457	0.89773	41.1113	0.8976	41.1989
0.54	14.4875	0.54	20.125	0.54	15.7781	0.89975	39.0458	0.89971	43.7639	0.90031	43.5299	0.90023	45.8166	0.89977	46.5516	0.90019	46.6877	0.90051	40.5599	0.90016	41.227	0.89932	41.2777
0.541	14.5375	0.542	20.1906	0.542	15.8219	0.90191	39.1539	0.90195	43.8762	0.90189	43.6052	0.90178	45.8973	0.90217	46.6896	0.9018	46.7662	0.90243	40.6442	0.90223	41.321	0.90153	41.3834
0.542	14.5906	0.543	20.2531	0.543	15.8875	0.90419	39.2663	0.90428	43.9924	0.90416	43.7235	0.90399	46.0235	0.90427	46.8081	0.90404	46.8487	0.90408	40.7167	0.90394	41.3976	0.90391	41.4963
0.544	14.6437	0.544	20.3219	0.544	15.9406	0.90639	39.3729	0.90609	44.0779	0.90678	43.8583	0.90651	46.1639	0.90593	46.8982	0.90641	46.9697	0.90637	40.825	0.90605	41.4952	0.90597	41.5913
0.545	14.6969	0.545	20.375	0.545	15.9937	0.90799	39.4468	0.90793	44.1689	0.90871	43.9508	0.90868	46.2835	0.90815	47.0263	0.90848	47.0733	0.90867	40.9319	0.90836	41.6025	0.90774	41.6713
0.546	14.7437	0.547	20.4406	0.547	16.0406	0.91007	39.5513	0.91001	44.2727	0.91024	44.0242	0.91018	46.3618	0.91059	47.166	0.91012	47.1529	0.91072	41.0234	0.91064	41.7082	0.90994	41.7758
0.547	14.8031	0.548	20.5125	0.548	16.1094	0.91236	39.666	0.91257	44.404	0.91258	44.1466	0.91228	46.4815	0.91264	47.2806	0.9124	47.2744	0.91239	41.0894	0.91228	41.7785	0.91225	41.885
0.549	14.8594	0.549	20.5594	0.549	16.1562	0.91473	39.7837	0.91452	44.4964	0.91491	44.2634	0.91473	46.62	0.91429	47.3707	0.91494	47.4096	0.91465	41.1666	0.91439	41.8773	0.91428	41.9781
0.55	14.9094	0.55	20.6344	0.55	16.2125	0.91636	39.8592	0.91624	44.5796	0.91689	44.3607	0.917	46.7468	0.91647	47.4961	0.91691	47.5099	0.91705	41.2728	0.91674	41.9866	0.91605	42.0579
0.551	14.9688	0.552	20.7	0.552	16.2688	0.91844	39.9636	0.91846	44.6914	0.9185	44.4391	0.91853	46.8267	0.91888	47.6347	0.91846	47.5863	0.91904	41.3576	0.91905	42.0933	0.91828	42.165
0.553	15.0125	0.553	20.7594	0.553	16.3219	0.92078	40.0805	0.92093	44.8154	0.92075	44.5569	0.92064	46.9473	0.92096	47.7518	0.92068	47.7059	0.92072	41.4268	0.9206	42.1581	0.9205	42.2687
0.554	15.0656	0.554	20.8313	0.554	16.375	0.92299	40.1885	0.92278	44.9011	0.92321	44.6829	0.92321	47.0933	0.92256	47.8387	0.92316	47.8376	0.92295	41.533	0.92271	42.2577	0.92258	42.3631
0.555	15.1219	0.555	20.8906	0.555	16.4312	0.92465	40.2657	0.92455	44.985	0.9252	44.7808	0.92546	47.2166	0.92489	47.9734	0.92527	47.947	0.92529	41.6421	0.9251	42.3695	0.92449	42.4486
0.556	15.1844	0.557	20.9625	0.557	16.4906	0.92677	40.3716	0.92686	45.099	0.92687	44.8621	0.9269	47.2907	0.9274	48.1165	0.92683	48.024	0.92743	41.738	0.92734	42.4709	0.92669	42.5507
0.558	15.2375	0.558	21.0188	0.558	16.5406	0.92926	40.4953	0.92943	45.2256	0.92909	44.9767	0.92903	47.411	0.92946	48.2317	0.92907	48.144	0.92916	41.8116	0.92889	42.5342	0.92895	42.6536
0.559	15.2969	0.559	21.0875	0.559	16.5969	0.93151	40.604	0.93123	45.3075	0.93142	45.0928	0.93141	47.5444	0.93098	48.3119	0.93165	48.282	0.9313	41.9136	0.93109	42.6291	0.93096	42.7441
0.56	15.3344	0.56	21.1438	0.56	16.6469	0.93302	40.6729	0.93288	45.3836	0.93354	45.1981	0.93354	47.6618	0.93315	48.4369	0.9337	48.3869	0.9337	42.0274	0.93354	42.7385	0.93292	42.834
0.561	15.3844	0.562	21.2156	0.562	16.7063	0.93511	40.778	0.93517	45.4963	0.93533	45.281	0.93516	47.7479	0.93553	48.5726	0.93519	48.459	0.93575	42.1204	0.93582	42.8367	0.93491	42.925
0.563	15.4437	0.563	21.2781	0.563	16.7688	0.93749	40.897	0.93763	45.6146	0.9375	45.3868	0.93723	47.8646	0.93771	48.6955	0.93742	48.5778	0.93755	42.1851	0.93736	42.8959	0.9371	43.0266
0.564	15.4906	0.564	21.3469	0.564	16.8313	0.9398	41.011	0.93961	45.7047	0.9398	45.5021	0.93969	48.0045	0.93929	48.7806	0.9398	48.7032	0.9396	42.2754	0.93941	42.9886	0.9392	43.1228
0.565	15.5562	0.565	21.4188	0.565	16.875	0.94139	41.0836	0.94125	45.7776	0.94182	45.6009	0.94187	48.1237	0.94147	48.9049	0.94184	48.8082	0.94194	42.3821	0.94176	43.094	0.94132	43.2201
0.566	15.6031	0.567	21.4906	0.567	16.9312	0.94344	41.1865	0.94355	45.8894	0.94364	45.6894	0.94356	48.2142	0.94395	49.0465	0.94345	48.8883	0.94407	42.4717	0.94399	43.1923	0.94332	43.3111
0.568	15.6594	0.568	21.5406	0.568	16.9875	0.94593	41.3119	0.94614	46.0134	0.94579	45.799	0.94554	48.3252	0.94598	49.1591	0.94563	49.0045	0.94605	42.5556	0.94567	43.26	0.94545	43.4098
0.569	15.7125	0.569	21.6031	0.569	17.0406	0.94826	41.4257	0.94804	46.0962	0.94807	45.914	0.94797	48.4619	0.94758	49.2447	0.94814	49.139	0.94808	42.6425	0.94766	43.347	0.94751	43.5034
0.57	15.7594	0.57	21.675	0.57	17.0969	0.94975	41.4916	0.94959	46.1619	0.95014	46.0162	0.95015	48.5801	0.94981	49.3717	0.95018	49.2432	0.95033	42.7394	0.95012	43.4589	0.94961	43.6
0.571	15.8219	0.572	21.7344	0.572	17.1594	0.95185	41.5976	0.95193	46.2713	0.95209	46.1116	0.952	48.6797	0.95213	49.5014	0.95182	49.3248	0.95245	42.8184	0.95232	43.5549	0.95155	43.6871
0.573	15.875	0.573	21.8	0.573	17.2156	0.95422	41.7144	0.95428	46.3515	0.95422	46.2189	0.95398	48.7882	0.95437	49.6267	0.95393	49.4364	0.9542	42.8826	0.95398	43.623	0.95377	43.7893
0.574	15.9281	0.574	21.8656	0.574	17.2719	0.95636	41.8183	0.95622	46.4269	0.95651	46.3338	0.95634	48.9189	0.95607	49.7182	0.9564	49.5668	0.95625	42.9713	0.95602	43.715	0.95587	43.8838
0.575	15.975	0.575	21.9406	0.575	17.3313	0.95802	41.8953	0.95783	46.4877	0.95852	46.4319	0.95846	49.0341	0.95815	49.8355	0.95847	49.6727	0.95852	43.0719	0.95836	43.8216	0.9581	43.9859
0.576	16.0437	0.577	21.9875	0.577	17.4031	0.96003	41.9957	0.96015	46.5732	0.96053	46.5304	0.9603	49.1332	0.96056	49.9732	0.96029	49.7636	0.9606	43.1619	0.96062	43.9213	0.95995	44.0676
0.578	16.0875	0.578	22.0531	0.578	17.4344	0.96251	42.1206	0.9626	46.6698	0.96239	46.6225	0.96225	49.241	0.96268	50.0916	0.96239	49.8727	0.96264	43.2513	0.96247	43.9993	0.96209	44.166
0.579	16.1406	0.579	22.1156	0.579	17.5031	0.96469	42.2259	0.96455	46.7441	0.96469	46.7396	0.96464	49.3759	0.96447	50.1895	0.96473	49.9951	0.96467	43.3409	0.96436	44.0819	0.96418	44.2608
0.58	16.2	0.58	22.1969	0.58	17.5469	0.96636	42.304	0.9662	46.8059	0.96677	46.8422	0.96672	49.4899	0.96644	50.3004	0.96676	50.0902	0.96681	43.435	0.96678	44.1925	0.96656	44.3702
0.581	16.25	0.582	22.2563	0.582	17.6094	0.96834	42.4023	0.96847	46.9064	0.96889	46.9475	0.96871	49.5995	0.96877	50.4326	0.96858	50.1775	0.96895	43.5266	0.96895	44.2606	0.96827	44.4419
0.582	16.3062	0.583	22.3094	0.583	17.6656	0.9708	42.5255	0.97085	47.0067	0.97083	47.0426	0.97074	49.7122	0.97097	50.5558	0.97069	50.2847	0.97102	43.6134	0.97087	44.3418	0.97036	44.5381
0.584	16.3656	0.584	22.3875	0.584	17.725	0.97291	42.6261	0.97286	47.0863	0.97304	47.1545	0.97307	49.8421	0.97302	50.6696	0.97296	50.4013	0.97289	43.69	0.9727	44.4193	0.97253	44.6364
0.585	16.4219	0.585	22.4406	0.585	17.7875	0.97485	42.7185	0.97469	47.1549	0.97505	47.2527	0.97511	49.9528	0.97494	50.7746	0.9751	50.5101	0.97511	43.787	0.97503	44.5254	0.97498	44.7473
0.586	16.475	0.587	22.5125	0.587	17.8406	0.9768	42.8124	0.97685	47.2389	0.97717	47.3585	0.97719	50.0669	0.97725	50.9058	0.97701	50.6043	0.97722	43.8764	0.97721	44.6206	0.97676	44.8206
0.587	16.5219	0.588	22.5625	0.588	17.8938	0.97915	42.9289	0.97919	47.3144	0.97912	47.4539	0.97899	50.163	0.97927	51.017	0.97911	50.7119	0.97945	43.9672	0.97932	44.7137	0.97868	44.9026
0.589	16.5781	0.589	22.6438	0.589	17.9563	0.98125	43.0262	0.9812	47.357	0.9813	47.5624	0.98123	50.2892	0.98117	51.121	0.98147	50.8332	0.98133	44.0352	0.98119	44.793	0.9809	45.0008
0.59	16.6312	0.59	22.7031	0.59	18.0125	0.98312	43.113	0.98297	47.3777	0.98341	47.6661	0.98329	50.4017	0.98308	51.227	0.98347	50.9284	0.98338	44.1186	0.98347	44.8958	0.98321	45.1029
0.591	16.6906	0.592	22.7875	0.592	18.0687	0.98509	43.2074	0.98518	47.4553	0.98567	47.7794	0.98552	50.5267	0.98537	51.3569	0.98546	51.0258	0.98554	44.1994	0.98559	44.9878	0.98489	45.1714
0.592	16.7469	0.593	22.8437	0.593	18.1281	0.98741	43.3213	0.98742	47.5371	0.98755	47.8695	0.98743	50.6299	0.98748	51.4733	0.98731	51.112	0.98777	44.283	0.98757	45.0717	0.9869	45.2603
0.594	16.7969	0.594	22.9	0.594	18.1812	0.98956	43.4254	0.98954	47.6136	0.98964	47.9731	0.98958	50.7497	0.98955	51.5885	0.98961	51.2287	0.98955	44.3309	0.98935	45.1467	0.98913	45.3588
0.595	16.8562	0.595	22.975	0.595	18.2437	0.99153	43.519	0.99142	47.6761	0.9917	48.0741	0.99165	50.8634	0.99154	51.698	0.99167	51.3292	0.99176	44.2182	0.99164	45.2497	0.9916	45.4683
0.596	16.9094	0.597	23.05	0.597	18.2937	0.99354	43.6163	0.99363	47.7587	0.9941	48.1953	0.9938	50.9823	0.99372	51.8191	0.99382	51.4352	0.99404	44.2409	0.99374	45.3399	0.99325	45.5324
0.598	16.9656	0.598	23.1063	0.598	18.3562	0.99586	43.7301	0.99586	47.8365	0.99587	48.2775	0.99568	51.0833	0.99582	51.9347	0.99578	51.5294	0.99634	44.3114	0.99588	45.429	0.99517	45.6151
0.599	17.0219	0.599	23.1625	0.599	18.4094	0.99793	43.8288	0.99792	47.8986	0.9979	48.3779	0.99786	51.2041	0.99792	52.0508	0.99797	51.6377	0.99802	44.3528	0.9978	45.505	0.99744	45.7155
0.6	17.0813	0.6	23.2469	0.6	18.4656	0.99998	43.927	0.99983	47.9519	1.00012	48.4729	0.99998	51.3194	0.99977	52.149	0.99998	51.7337	1.00014	44.4284	0.99998	45.5956	0.99984	45.821
0.601	17.1375	0.602	23.2875	0.602	18.525	1.00181	44.0135	1.00183	47.9535	1.00253	48.5917	1.00225	51.4446	1.00197	52.2693	1.00214	51.8168	1.00234	44.5129	1.00209	45.682	1.00164	45.8946
0.603	17.1906	0.603	23.3656	0.603	18.5781	1.00405	44.124	1.00405	47.9354	1.00434	48.6741	1.00415	51.5463	1.00409	52.3834	1.00404	51.8845	1.00459	44.6029	1.00428	45.7732	1.00351	45.9752
0.604	17.2437	0.604	23.425	0.604	18.6438	1.00613	44.2233	1.00613	47.9238	1.00627	48.767	1.00623	51.6618	1.00632	52.5042	1.00624	51.9837	1.0062	44.6584	1.0061	45.8437	1.00575	46.0759
0.605	17.3031	0.605	23.4937	0.605	18.7031	1.00829	44.3287	1.00825	47.9259	1.00841	48.872	1.00824	51.7715	1.00826	52.6062	1.00833	52.0764	1.00821	44.739	1.0082	45.9249	1.00827	46.1896
0.606	17.3625	0.607	23.5656	0.607	18.7625	1.01023	44.4205	1.01028	47.8615	1.01078	48.9888	1.01063	51.9054	1.01029	52.7144	1.01062	52.1834	1.01059	44.8384	1.01037	45.9939	1.01	46.2597
0.608	17.4094	0.608	23.6281	0.608	18.8156	1.01242	44.5284	1.01172	47.6103	1.01244	49.0641	1.01252	52.0054	1.01244	52.827	1.01247	52.2638	1.01299	44.9193	1.0126	46.0767	1.01185	46.3402
0.609	17.4719	0.609	23.6844	0.609	18.8687	1.01443	44.6238	1.01227	47.3452	1.01446	49.1642	1.01447	52.112	1.01466	52.9408	1.01458	52.3609	1.01458	44.9635	1.01457	46.1458	1.01412	46.4424
0.61	17.5375	0.61	23.7563	0.61	18.925	1.01662	44.7302	1.01248	47.0665	1.01666	49.2725	1.01661	52.2287	1.01648	53.0358	1.01664	52.4525	1.01666	45.044	1.01654	46.2177	1.01655	46.551
0.611	17.5813	0.612	23.8188	0.612	18.9812	1.01849	44.818	1.01262	46.8104	1.01916	49.3976	1.01905	52.3638	1.0186	53.1511	1.01899	52.5566	1.01894	45.1329	1.0187	46.2995	1.01832	46.6243
0.613	17.6438	0.613	23.8781	0.613	19.0531	1.02068	44.9246	1.01271	46.4928	1.02088	49.4751	1.02104	52.4686	1.02084	53.2729	1.02082	52.6239	1.02131	45.2247	1.02097	46.3853	1.02012	46.7009
0.614	17.7	0.614	23.9531	0.614	19.1062	1.02277	45.0237	1.01276	46.2243	1.02272	49.5638	1.02286	52.5654	1.02327	53.4079	1.02283	52.7082	1.02291	45.2747	1.02279	46.4455	1.02257	46.8123
0.615	17.75	0.615	24.0094	0.615	19.1562	1.02505	45.1335	1.01281	45.8766	1.02495	49.6744	1.02492	52.6762	1.02498	53.4963	1.02503	52.8021	1.02488	45.3492	1.02486	46.5145	1.02502	46.9204
0.616	17.8094	0.617	24.0937	0.617	19.2188	1.02699	45.2241	1.01287	45.4643	1.02738	49.7952	1.0273	52.8077	1.02696	53.6038	1.02747	52.9084	1.02736	45.4487	1.02706	46.5891	1.02683	46.9933
0.618	17.8625	0.618	24.1469	0.618	19.275	1.02903	45.3224	1.01294	45.0045	1.02926	49.881	1.02915	52.9036	1.02914	53.7237	1.0293	52.9753	1.0297	45.5366	1.02953	46.6686	1.02851	47.0621
0.619	17.9219	0.619	24.2125	0.619	19.3344	1.03107	45.4194	1.01301	44.5117	1.03106	49.9673	1.031	53.0026	1.0315	53.8542	1.03121	53.0502	1.03125	45.5811	1.03132	46.7075	1.0308	47.1638
0.62	17.975	0.62	24.2688	0.62	19.3875	1.03336	45.5314	1.01305	44.2568	1.03332	50.0794	1.03316	53.1203	1.03316	53.9389	1.0333	53.1337	1.03332	45.6572	1.03327	46.7572	1.03315	47.265
0.621	18.0406	0.622	24.3406	0.622	19.4437	1.03537	45.6253	1.01309	43.9982	1.03578	50.2012	1.03564	53.2578	1.03509	54.0442	1.03568	53.2278	1.03566	45.7449	1.03542	46.8194	1.03509	47.3434
0.623	18.1	0.623	24.3969	0.623	19.5094	1.0373	45.7173	1.01313	43.737	1.03761	50.2841	1.03761	53.3605	1.03741	54.1719	1.03744	53.2881	1.03808	45.8342	1.03775	46.8877	1.03677	47.4097
0.624	18.15	0.624	24.4687	0.624	19.5656	1.03937	45.8129	1.01318	43.4745	1.03939	50.3691	1.03933	53.4503	1.03989	54.3092	1.03936	53.3509	1.03966	45.878	1.03954	46.9275	1.03913	47.5127
0.625	18.2156	0.625	24.5438	0.625	19.6219	1.04181	45.9302	1.01323	43.2117	1.04165	50.4818	1.04146	53.5667	1.04154	54.3933	1.04156	53.426	1.04166	45.9484	1.0414	46.9749	1.04151	47.6133
0.626	18.2562	0.627	24.6	0.627	19.6781	1.04384	46.0208	1.01328	42.9497	1.04405	50.599	1.04384	53.6963	1.04354	54.5019	1.04407	53.5111	1.04417	46.0427	1.04358	47.0317	1.04344	47.6893
0.627	18.325	0.628	24.6625	0.628	19.7312	1.0457	46.1053	1.01333	42.6892	1.04595	50.686	1.046	53.8099	1.04576	54.6232	1.04588	53.551	1.04651	46.0923	1.04613	47.0932	1.0451	47.7481
0.629	18.3781	0.629	24.7344	0.629	19.8062	1.04773	46.2004	1.01339	42.4313	1.04767	50.7665	1.04764	53.8914	1.0482	54.7579	1.04764	53.5979	1.04795	46.1155	1.04797	47.1143	1.04747	47.8431
0.63	18.4344	0.63	24.8031	0.63	19.8594	1.05008	46.3129	1.01345	42.1765	1.05013	50.8896	1.04981	54.005	1.04983	54.8407	1.04987	53.6701	1.04994	46.1717	1.04979	47.1383	1.0498	47.9338
0.631	18.4844	0.632	24.8656	0.632	19.9219	1.05203	46.4006	1.01352	41.9256	1.05258	51.0072	1.05226	54.1381	1.05173	54.9422	1.05229	53.7163	1.0524	46.2494	1.05203	47.1615	1.05186	48.0114
0.632	18.5469	0.633	24.9344	0.633	19.9781	1.05382	46.483	1.01366	41.4378	1.05443	51.0857	1.05437	54.2489	1.05415	55.0749	1.05426	53.7208	1.05453	46.3064	1.05446	47.1412	1.05355	48.0708
0.634	18.6062	0.634	25	0.634	20.0375	1.05596	46.5848	1.0138	40.972	1.05606	51.1595	1.05597	54.3292	1.05661	55.2099	1.056	53.7451	1.05624	46.3374	1.0563	47.0528	1.05579	48.1624
0.635	18.6687	0.635	25.0625	0.635	20.0875	1.05841	46.703	1.01397	40.5313	1.05833	51.2717	1.05817	54.4497	1.05824	55.2838	1.05825	53.8008	1.05819	46.3836	1.05808	46.8628	1.0582	48.2573
0.636	18.7219	0.637	25.1375	0.637	20.15	1.06045	46.7957	1.01414	40.1178	1.06073	51.3881	1.06053	54.5771	1.06011	55.3571	1.06073	53.8563	1.06066	46.4555	1.05841	46.5597	1.06017	48.3285
0.638	18.7906	0.638	25.2031	0.638	20.2156	1.06213	46.8705	1.01432	39.733	1.0627	51.4781	1.06268	54.6905	1.06254	55.488	1.0626	53.8549	1.06293	46.5119	1.05846	46.1182	1.06194	48.3908
0.639	18.8313	0.639	25.2531	0.639	20.2688	1.06426	46.9722	1.01451	39.3776	1.06436	51.5537	1.06424	54.7668	1.06492	55.6144	1.06435	53.8176	1.06469	46.5255	1.05848	45.775	1.06408	48.4712
0.64	18.8938	0.64	25.3281	0.64	20.3281	1.06661	47.0836	1.01471	39.0518	1.06667	51.6679	1.06659	54.8953	1.06663	55.6982	1.06664	53.6911	1.06653	46.5156	1.05851	45.3552	1.0664	48.557
0.641	18.9437	0.642	25.3844	0.642	20.3844	1.06885	47.1875	1.01492	38.7554	1.06911	51.7845	1.06912	55.0014	1.06848	55.7943	1.06758	53.4358	1.06904	46.4689	1.05853	44.8668	1.06857	48.6228
[truncated: 763 more rows]
