# Supplementary material for: Dataset on mechanical properties of damaged fibre composite laminates with drilled vent-holes for resin-injection repair procedure
Source: Data Brief. 2019 Apr 11;24:103912. doi: 10.1016/j.dib.2019.103912 (PMC6488824; doi:10.1016/j.dib.2019.103912)
Supplement: Supplementary file 4 [file mmc4.xlsx]

## Sheet: Mechanical Properties
	Pristine state					Damaged state
	σU	εU	uE	uF		σU	εU	uE	uF
	MPa		MPa	MPa		MPa		MPa	MPa
No holes	304.244	0.0132029	1.879	1.987		162.284	0.0111437	0.6591	0.6899
	338.559	0.0153592	2.207	2.805		159.01	0.009675	0.6231	0.6385
	275.893	0.0111859	1.414	1.625		153.571	0.01	0.618	0.6317
4 vent holes	250.842	0.0108251	1.306	1.413		136.729	0.00789212	0.4422	0.4766
	258.438	0.0109544	1.343	1.476		130.161	0.00642981	0.3892	0.4151
	293.809	0.0115414	1.642	1.714		147.468	0.00725244	0.501	0.5222
5 vent holes	250.038	0.011655	1.432	1.463		161.603	0.007578	0.5576	0.5856
	293.809	0.0115414	1.642	1.718		163.927	0.00755319	0.5603	0.6094
	221.976	0.0101121	1.114	1.154		146.276	0.00682381	0.4655	0.49
6 vent holes	260.032	0.0118751	1.477	1.577		126.28	0.00686163	0.3981	0.4186
	262.274	0.0107588	1.347	1.442		128.034	0.00673131	0.3942	0.4226
	271.48	0.0101437	1.312	1.399		132.645	0.00689856	0.4233	0.4465
σU - compressive strength, εU - compressive strain at rupture, uE - strain energy density for resilience, uF - strain energy density to rupture

## Sheet: Charts
Pristine State																	Damaged State
Comparing between Pristine and Damaged State
